# Supplementary material for: Maternal carriage of Prevotella during pregnancy associates with protection against food allergy in the offspring
Source: Nat Commun. 2020 Mar 24;11:1452. doi: 10.1038/s41467-020-14552-1 (PMC7093478; doi:10.1038/s41467-020-14552-1)
Supplement: Supplementary file 4 — Source Data [file 41467_2020_14552_MOESM4_ESM.zip]

Archive with 13 entries (12 files):
- source_data/
- source_data/figure_2_raw_data.csv
- source_data/figure_3_raw_data.csv
- source_data/figure_4_raw_data.csv
- source_data/figure_5_raw_data.csv
- source_data/Supplementary_figure_2_raw_data.csv
- source_data/Supplementary_figure_6_raw_data.csv
- source_data/Supplementary_figure_9_raw_data.csv
- source_data/Supplementary_figure_10_raw_data.csv
- source_data/Supplementary_figure_5_raw_data.csv
- source_data/Supplementary_figure_4_raw_data.csv
- source_data/Supplementary_figure_8_raw_data.csv
- source_data/Supplementary_figure_7_raw_data.csv
