# Supplementary material for: Maternal carriage of Prevotella during pregnancy associates with protection against food allergy in the offspring
Source: Nat Commun. 2020 Mar 24;11:1452. doi: 10.1038/s41467-020-14552-1 (PMC7093478; doi:10.1038/s41467-020-14552-1)
Supplement: Supplementary file 4 — Source Data [file 41467_2020_14552_MOESM4_ESM.zip › source_data/figure_2_raw_data.csv]

	Rank7	Rank8	logFC	P.Value	adj.P.Val
Otu000041	Prevotella_9	uncultured_organism	-0.923271531146754	0.00000413187169419407	0.00284272772560552
Otu000697	Prevotella_9	uncultured_organism	-0.29507343234424	0.0000438770266701748	0.0150936971745401
Otu000026	Methanobrevibacter	NA	-1.12560130857724	0.00147335179516257	0.263606852259858
Otu000404	uncultured	uncultured_bacterium	-0.109436237368754	0.0024479087609672	0.263606852259858
Otu000069	Ruminococcaceae_UCG-014	NA	-0.767270580293043	0.00257624879690825	0.263606852259858
Otu000071	Blautia	NA	0.886116753347846	0.00257877001324861	0.263606852259858
Otu000010	Lachnoclostridium	Ruminococcus_gnavus_CC55_001C	1.07938568517687	0.00268204646194623	0.263606852259858
Otu000066	[Eubacterium]_coprostanoligenes_group	uncultured_organism	-0.744750787474735	0.00316438868274336	0.272137426715929
Otu000210	Lachnospiraceae_UCG-005	uncultured_bacterium	-0.299451205869065	0.0036459747622359	0.278714515157589
Otu000194	Bacteroides	NA	0.229223960084743	0.00479178743599962	0.329674975596774
Otu001022	Blautia	NA	0.80282901368639	0.00587296780143763	0.367327440671735
Otu000677	Prevotella_9	uncultured_organism	-0.168225238551675	0.00743182742127675	0.390149585990756
Otu000369	Ezakiella	[Bacteroides]_coagulans	-0.0798943285816113	0.00761041514909599	0.390149585990756
Otu000239	Ruminococcus_1	uncultured_organism	-0.223712269134454	0.00793909041260258	0.390149585990756
Otu000361	[Eubacterium]_coprostanoligenes_group	NA	-0.177010495551979	0.0090549215492488	0.41336731665184
Otu001574	Akkermansia	uncultured_organism	-0.246079428963659	0.0103585574561005	0.41336731665184
Otu000432	NA	NA	0.609417778542528	0.0107926155437692	0.41336731665184
Otu000334	Prevotella	Prevotella_buccalis	-0.0790496752544632	0.0108148425868214	0.41336731665184
Otu000488	[Ruminococcus]_gauvreauii_group	uncultured_organism	0.424260322267201	0.0145348006206005	0.485943500895749
Otu000570	Bacteroides	uncultured_bacterium	0.0813730085683789	0.0149125360258353	0.485943500895749
Otu000343	uncultured_bacterium	NA	0.188019836678364	0.0151831810782777	0.485943500895749
Otu000241	NA	NA	-0.21618574123096	0.0160884372114573	0.485943500895749
Otu001259	NA	NA	-0.126380927320038	0.0182345663826421	0.485943500895749
Otu000354	NA	NA	0.322017752286964	0.0195445462524685	0.485943500895749
Otu000129	Anaerostipes	Anaerostipes_caccae_DSM_14662	0.163241151529151	0.0211430916989433	0.485943500895749
Otu000218	NA	NA	-0.128700096714062	0.0222887073113149	0.485943500895749
Otu000453	NA	NA	-0.0882688884631547	0.0229754142665065	0.485943500895749
Otu000444	uncultured	uncultured_bacterium	-0.0889959765666445	0.0235474470122736	0.485943500895749
Otu000481	Ruminococcaceae_UCG-014	unidentified	-0.261443658930403	0.0238868219693262	0.485943500895749
Otu000379	Peptoclostridium	NA	0.223786125751643	0.0241238609597837	0.485943500895749
Otu000149	Ruminiclostridium_5	NA	0.186694120332703	0.0255186716921071	0.485943500895749
Otu000592	Ruminococcaceae_UCG-013	NA	0.116540190752383	0.0256077535280686	0.485943500895749
Otu000357	Streptococcus	Streptococcus_mutans	0.149225457490161	0.0261577813579924	0.485943500895749
Otu000487	Barnesiella	Coprobacter_sp._177	-0.0874596483473908	0.0261807657813019	0.485943500895749
Otu001299	Eisenbergiella	NA	-0.0820227821531998	0.0279882519844154	0.485943500895749
Otu001021	Blautia	NA	0.127133182318585	0.0281341726216513	0.485943500895749
Otu000820	Prevotellaceae_UCG-001	uncultured_bacterium	0.0538402956340022	0.0281372330451844	0.485943500895749
Otu001106	uncultured	NA	0.647988654551249	0.0283343195568226	0.485943500895749
Otu000340	Christensenellaceae_R-7_group	NA	-0.138754494227388	0.0296626262382378	0.485943500895749
Otu000511	Defluviitaleaceae_UCG-011	uncultured_bacterium	-0.0816264775689382	0.0297103446287535	0.485943500895749
Otu000562	Ruminococcaceae_UCG-013	NA	0.09015420422349	0.0300312342650903	0.485943500895749
Otu000629	Coprococcus_1	NA	0.367030132926053	0.0316741875551575	0.485943500895749
Otu000330	uncultured	NA	0.321080422803084	0.032556069516883	0.485943500895749
Otu000571	Ruminiclostridium_5	NA	-0.0772270598801528	0.032733153577975	0.485943500895749
Otu000289	Scardovia	NA	0.11918042129946	0.032758281581692	0.485943500895749
Otu000005	Akkermansia	NA	-1.1386323389927	0.0327842742073992	0.485943500895749
Otu001166	NA	NA	0.305097955509644	0.0331967217181689	0.485943500895749
Otu000325	NA	NA	-0.0964233427973479	0.0351590468722992	0.501566042650374
Otu000135	Ruminococcaceae_UCG-014	uncultured_organism	0.413705304033326	0.0357220001306226	0.501566042650374
Otu000248	Yersinia	NA	0.0813111035084827	0.0365779151931838	0.503312113058209
Otu000428	Bacteroides	Bacteroides_sp._C13EG153	0.0739592636672115	0.0403585918979592	0.534119369928534
Otu000232	Ezakiella	uncultured_bacterium	-0.158985256922384	0.0423721120900254	0.534119369928534
Otu000183	Lachnospiraceae_UCG-003	uncultured_bacterium	0.219217037439006	0.0424802504497699	0.534119369928534
Otu000146	NA	NA	-0.42115379832495	0.0431598786354061	0.534119369928534
Otu001283	Blautia	NA	0.173210832742973	0.0439717391209158	0.534119369928534
Otu001202	Bacteroides	NA	-0.080609605509463	0.0444489052919951	0.534119369928534
Otu000303	Ruminococcaceae_UCG-010	NA	-0.138187704935619	0.0453682067164859	0.534119369928534
Otu000686	NA	NA	-0.0482429769873176	0.046210307230079	0.534119369928534
Otu000366	Ruminiclostridium_5	uncultured_Clostridium_sp.	-0.116825931540085	0.0463690912073408	0.534119369928534
Otu000459	Christensenellaceae_R-7_group	NA	-0.136216930689924	0.0465801776100465	0.534119369928534
Otu000316	NA	NA	-0.090147861820883	0.0482396516909804	0.544080005957287
Otu000293	Ruminiclostridium_5	NA	-0.249468425414082	0.0518915548885409	0.57582886715026
Otu000141	Coprococcus_1	uncultured_organism	-0.368985702622322	0.053635045845256	0.583020121971505
Otu000405	uncultured_organism	NA	-0.0914573282322973	0.0542344299508376	0.583020121971505
Otu000056	Ruminococcaceae_UCG-014	uncultured_organism	-0.837425942644346	0.0588297796708909	0.60506894844565
Otu000009	Bacteroides	Bacteroides_dorei	0.823201752408487	0.0588619223419841	0.60506894844565
Otu000949	Lachnoclostridium	NA	0.434038903434886	0.0592983337639537	0.60506894844565
Otu000365	Peptoniphilus	Peptoniphilus_lacrimalis	-0.0598312416036584	0.0602271948811196	0.60506894844565
Otu001240	Blautia	NA	0.132243992078498	0.0613915321796246	0.60506894844565
Otu000068	Coprococcus_2	uncultured_bacterium	-0.601741841460953	0.0615622476616214	0.60506894844565
Otu000395	Blautia	uncultured_organism	0.469726258865827	0.0654254408839001	0.633981737015821
Otu000409	NA	NA	0.113511691881756	0.0686182664499431	0.636886147051864
Otu001438	[Eubacterium]_coprostanoligenes_group	NA	0.0320324876887345	0.0687124161506902	0.636886147051864
Otu000304	Christensenellaceae_R-7_group	iron-reducing_bacterium_enrichment_culture_clone_HN70	-0.0995979327449904	0.0693324325628751	0.636886147051864
Otu000818	Bacteroides	NA	0.0318423916176917	0.0695823273265155	0.636886147051864
Otu000211	Tyzzerella_3	unidentified	-0.179909260812012	0.0703537022906129	0.636886147051864
Otu000501	Akkermansia	uncultured_organism	-0.287008931471511	0.0745815575057271	0.649084708022795
Otu000250	NA	NA	0.101628327122588	0.0751440795657746	0.649084708022795
Otu000439	Defluviitaleaceae_UCG-011	uncultured_bacterium	-0.10294786952934	0.0756915806777037	0.649084708022795
Otu001564	Coprococcus_1	NA	0.109675547082845	0.077800878716172	0.649084708022795
Otu001205	Desulfovibrio	Desulfovibrio_desulfuricans	-0.0664963795764927	0.0788315238678963	0.649084708022795
Otu000539	Ruminococcaceae_UCG-014	NA	-0.0628135831679981	0.080519801484298	0.649084708022795
Otu000908	Bacteroides	Bacteroides_nordii	-0.0658687088197976	0.0805435487750223	0.649084708022795
Otu000595	Peptococcus	uncultured_organism	0.104805197539953	0.080815131250232	0.649084708022795
Otu000651	Lachnoclostridium	NA	0.242451598902936	0.081406818636581	0.649084708022795
Otu000448	NA	NA	-0.0593406152755371	0.0814931411630874	0.649084708022795
Otu001627	Streptococcus	NA	0.0933896868233753	0.0820790255784639	0.649084708022795
Otu000110	Ruminococcaceae_UCG-014	NA	-0.22266185133893	0.0838416756466371	0.655489464146436
Otu000057	Coprococcus_3	NA	-0.508940369767193	0.0860898486679479	0.660489659324331
Otu000128	Christensenellaceae_R-7_group	uncultured_organism	-0.305560592031539	0.0873127059312269	0.660489659324331
Otu000291	Family_XIII_UCG-001	uncultured_bacterium	-0.143847851597825	0.0875491221378975	0.660489659324331
Otu000907	NA	NA	0.246511483349954	0.088321291653835	0.660489659324331
Otu000925	NA	NA	0.349520611543806	0.0909300739983848	0.667738770411382
Otu000341	Ruminiclostridium_5	NA	-0.132202600383027	0.0912317506085318	0.667738770411382
Otu000604	Christensenellaceae_R-7_group	NA	-0.0635681303522271	0.0951989035615844	0.675365985342202
Otu000430	Anaerotruncus	NA	-0.0509795708866636	0.0966099620186172	0.675365985342202
Otu000081	Christensenellaceae_R-7_group	metagenome	-0.415189856657873	0.0978026413597102	0.675365985342202
Otu001219	NA	NA	0.321650914156169	0.0979739066941276	0.675365985342202
Otu000098	Ruminococcaceae_UCG-014	uncultured_Ruminococcaceae_bacterium	-0.441348518791952	0.0999465774670018	0.675365985342202
Otu001255	NA	NA	-0.0674916779146894	0.0999957698310308	0.675365985342202
Otu000106	Ruminiclostridium_5	uncultured_organism	0.354017172930754	0.100005190482194	0.675365985342202
Otu000406	NA	NA	-0.0606272653793392	0.101126496280102	0.675365985342202
Otu000116	Bacteroides	Bacteroides_plebeius	0.275458004554163	0.102494411331961	0.675365985342202
Otu001092	Ruminococcus_2	NA	0.11147879673599	0.104762199015082	0.675365985342202
Otu000299	NA	NA	-0.081598549089211	0.105294717380481	0.675365985342202
Otu000226	NA	NA	0.250633454497738	0.105583841848014	0.675365985342202
Otu000243	Alistipes	NA	-0.166364658824188	0.105873894793387	0.675365985342202
Otu000591	NA	NA	-0.0728903453434261	0.106657586757155	0.675365985342202
Otu001145	NA	NA	0.460986486677212	0.107158639095633	0.675365985342202
Otu000852	NA	NA	-0.0631771941764961	0.108776473706127	0.675365985342202
Otu000206	Ruminococcus_1	human_gut_metagenome	-0.147027703344891	0.108961663332826	0.675365985342202
Otu000467	Ruminococcaceae_UCG-005	NA	-0.081281663917678	0.111748666461586	0.686456093978316
Otu000618	Anaerotruncus	NA	-0.0461634641969987	0.11522809673714	0.693132446288262
Otu000352	Family_XIII_AD3011_group	uncultured_organism	-0.0964570738809826	0.115728483606877	0.693132446288262
Otu000342	uncultured_Thermoanaerobacterales_bacterium	NA	-0.0767162621693412	0.116845564766408	0.693132446288262
Otu000179	Gemella	uncultured_bacterium	0.095066330327657	0.117092168664208	0.693132446288262
Otu000172	Ruminococcaceae_UCG-005	human_gut_metagenome	-0.238738923123857	0.118439954587938	0.693132446288262
Otu000201	Desulfovibrio	Desulfovibrio_piger	0.293630751914423	0.118880274218045	0.693132446288262
Otu000382	Peptococcus	uncultured_bacterium	-0.0745475633865208	0.12217576237705	0.695940787623686
Otu000096	NA	NA	0.371981493095455	0.122315314540565	0.695940787623686
Otu001417	NA	NA	0.0308176309569058	0.123819275765676	0.695940787623686
Otu001328	NA	NA	0.233870775039425	0.125114398458682	0.695940787623686
Otu000130	Rothia	NA	0.136058508177086	0.126582696935769	0.695940787623686
Otu000462	Incertae_Sedis	[Bacteroides]_pectinophilus_ATCC_43243	-0.0584631156150048	0.126639844950436	0.695940787623686
Otu000104	Incertae_Sedis	uncultured_bacterium	0.116379411916005	0.12674519657881	0.695940787623686
Otu000117	Ruminococcaceae_NK4A214_group	uncultured_organism	-0.376523762902583	0.127454272152012	0.695940787623686
Otu000699	NA	NA	-0.0460605403394438	0.132241254092435	0.716393565477131
Otu000264	NA	NA	0.122063377471087	0.135146790732193	0.725764888525158
Otu000371	Lachnospiraceae_NK4B4_group	uncultured_bacterium	0.174704565731316	0.136080916598467	0.725764888525158
Otu000131	Bacteroides	Bacteroides_coprophilus	0.280102747852382	0.138816065932843	0.731879543790344
Otu000753	Alistipes	Alistipes_finegoldii	-0.0575345376725176	0.13955809658968	0.731879543790344
Otu000490	Coprococcus_1	intestinal_bacterium_CG19-1	-0.0792714751002609	0.141006877878132	0.731879543790344
Otu000101	Prevotellaceae_NK3B31_group	uncultured_organism	-0.144533469365494	0.144609953663382	0.731879543790344
Otu000030	Bacteroides	Bacteroides_uniformis	0.549251646424595	0.148301016145255	0.731879543790344
Otu000422	Ruminococcaceae_UCG-010	uncultured_bacterium	-0.0600661422391693	0.150669271766602	0.731879543790344
Otu000678	[Eubacterium]_nodatum_group	NA	0.054817747370511	0.151204695162721	0.731879543790344
Otu000049	Roseburia	uncultured_organism	0.487345957009491	0.151766539801145	0.731879543790344
Otu000335	Christensenellaceae_R-7_group	NA	-0.0679785680130418	0.152830940244832	0.731879543790344
Otu000275	Ruminococcaceae_UCG-010	NA	-0.117711938976743	0.155590042488063	0.731879543790344
Otu000223	Paraprevotella	uncultured_bacterium	-0.111391331646652	0.156312179789363	0.731879543790344
Otu000548	NA	NA	-0.0807614204143265	0.156548823778297	0.731879543790344
Otu000372	uncultured_organism	NA	-0.0614483812092233	0.156827920248533	0.731879543790344
Otu000524	Lachnospiraceae_UCG-005	NA	-0.296487516035237	0.15690403463174	0.731879543790344
Otu000954	Ruminococcaceae_UCG-014	NA	-0.0408245838860224	0.159161486295368	0.731879543790344
Otu000502	NA	NA	0.103736274433585	0.160639299012755	0.731879543790344
Otu000231	Ruminococcaceae_UCG-014	uncultured_bacterium	-0.162689540113207	0.161230069553624	0.731879543790344
Otu000193	Ruminococcaceae_UCG-014	uncultured_organism	-0.181022616587424	0.162590529534755	0.731879543790344
Otu000451	Parabacteroides	Parabacteroides_gordonii	-0.102396307814457	0.163151725003164	0.731879543790344
Otu000078	Ruminiclostridium_5	NA	0.397515888953855	0.163277681380282	0.731879543790344
Otu000214	Alistipes	Bacteroidales_bacterium_ph8	-0.168835730134425	0.163961945079446	0.731879543790344
Otu000857	NA	NA	0.122764584402191	0.164191658993581	0.731879543790344
Otu000222	Lachnospiraceae_UCG-010	uncultured_organism	0.216524785423519	0.166134885323117	0.731879543790344
Otu000442	NA	NA	-0.0609937175139297	0.167270913702325	0.731879543790344
Otu000301	NA	NA	0.159338015314334	0.16737974092968	0.731879543790344
Otu000785	NA	NA	-0.0921640390168476	0.168690400104114	0.731879543790344
Otu001346	Ruminococcus_2	NA	0.192361717414356	0.169719577964295	0.731879543790344
Otu000166	Anaerotruncus	uncultured_bacterium_adhufec101	-0.204692144041373	0.169896367350328	0.731879543790344
Otu000215	Ruminococcaceae_UCG-014	NA	-0.119425340870688	0.170559448968116	0.731879543790344
Otu000344	Butyricimonas	uncultured_organism	-0.107014884020961	0.170892175331634	0.731879543790344
Otu000725	NA	NA	-0.0509117099026692	0.171521302786706	0.731879543790344
Otu000842	Faecalibacterium	NA	0.172449946844664	0.17176405345094	0.731879543790344
Otu000522	Coprococcus_1	uncultured_bacterium	0.18633889539295	0.172332101880866	0.731879543790344
Otu000695	Lachnoclostridium	[Clostridium]_oroticum	0.187702436358985	0.175962245220787	0.740764821336989
Otu000004	Subdoligranulum	uncultured_Ruminococcaceae_bacterium	-0.659947029650709	0.177823306076127	0.740764821336989
Otu000350	NA	NA	-0.0465039272780291	0.178574551089903	0.740764821336989
Otu000363	NA	NA	0.110677190209919	0.178731047008634	0.740764821336989
Otu000171	Blautia	NA	-0.226789938344613	0.182038483419052	0.743302310548173
Otu000759	NA	NA	0.254983713894594	0.182506106375892	0.743302310548173
Otu000619	NA	NA	0.133136045398256	0.182584433841048	0.743302310548173
Otu000039	uncultured	Subdoligranulum_sp._4_3_54A2FAA	0.395077816071104	0.183965229592134	0.74451810564346
Otu000957	Christensenellaceae_R-7_group	NA	-0.101915113309211	0.185703753466368	0.747158961314976
Otu000274	Ruminococcaceae_UCG-013	uncultured_bacterium	-0.13624910789668	0.188713089541117	0.749142879523654
Otu000087	Erysipelatoclostridium	[Clostridium]_spiroforme	0.23435680342985	0.190157989742597	0.749142879523654
Otu000898	Ruminococcus_1	uncultured_organism	0.160683922503013	0.19092954095375	0.749142879523654
Otu000003	NA	NA	0.251406901439569	0.191311919199886	0.749142879523654
Otu000249	NA	NA	-0.13118582483972	0.195026451257332	0.749142879523654
Otu000240	NA	NA	0.180497935342022	0.195439292866316	0.749142879523654
Otu000050	Christensenellaceae_R-7_group	uncultured_Christensenellaceae_bacterium	-0.472132856233318	0.196061493127495	0.749142879523654
Otu001069	Christensenellaceae_R-7_group	NA	-0.0422510236248025	0.196069920470357	0.749142879523654
Otu000486	Ruminiclostridium_5	uncultured_bacterium	-0.0410990708009254	0.196943293706962	0.749142879523654
Otu000377	Prevotella	Prevotella_bivia_DSM_20514	0.105292478616288	0.197323084615828	0.749142879523654
Otu000094	Roseburia	NA	0.349394427534853	0.199060667555983	0.749142879523654
Otu000133	[Eubacterium]_coprostanoligenes_group	uncultured_bacterium	0.36285781791855	0.199263294989577	0.749142879523654
Otu000672	NA	NA	0.0745448352886648	0.202654645371896	0.757752152260133
Otu000644	uncultured_bacterium	NA	-0.044012278959264	0.206611151255657	0.768370119264282
Otu000665	Faecalibacterium	NA	0.29365704320358	0.21133544908786	0.781052976724551
Otu001134	Lachnoclostridium	uncultured_Clostridiales_bacterium	-0.0540319798640596	0.213145721365321	0.781052976724551
Otu000199	[Eubacterium]_coprostanoligenes_group	uncultured_bacterium	-0.0808785339429949	0.213427266895662	0.781052976724551
Otu000281	Adlercreutzia	uncultured_bacterium	0.135181509789387	0.21591985585905	0.785993972650932
Otu000378	uncultured	human_gut_metagenome	0.0967211974368855	0.218675123309983	0.791834130722463
Otu000392	Ruminococcaceae_UCG-010	uncultured_bacterium	-0.0572239185503013	0.219951318796151	0.792285378700271
Otu000282	uncultured	uncultured_bacterium	-0.102243198430114	0.222406174177152	0.796955457468128
Otu000333	NA	NA	0.220885964261628	0.228264662186643	0.809194550418255
Otu000607	Blautia	NA	-0.174282738727783	0.229386075917226	0.809194550418255
Otu000188	Lachnoclostridium	[Clostridium]_scindens	0.138549913541654	0.229450132462624	0.809194550418255
Otu000743	NA	NA	0.0560069886655085	0.232015871121791	0.809194550418255
Otu000203	Lactobacillus	Lactobacillus_mucosae	-0.0847878791036982	0.232139256751298	0.809194550418255
Otu000181	NA	NA	-0.186765253235617	0.234538186074151	0.809194550418255
Otu000386	NA	NA	-0.0516702097779949	0.235070819725092	0.809194550418255
Otu000414	NA	NA	0.212362852888426	0.236509266000087	0.809194550418255
Otu000339	NA	NA	0.109749678198196	0.23652539343842	0.809194550418255
Otu000212	Peptoniphilus	uncultured_organism	-0.0424799870868644	0.238178299488394	0.809194550418255
Otu000051	Ruminococcaceae_UCG-013	uncultured_organism	0.372745098199309	0.241479876297483	0.809194550418255
Otu000523	Prevotellaceae_UCG-001	uncultured_bacterium	-0.0516056808928928	0.244583705676132	0.809194550418255
Otu000255	NA	NA	-0.0891670306724082	0.24611434484736	0.809194550418255
Otu001183	Marvinbryantia	uncultured_organism	0.0662044428939318	0.246742592938954	0.809194550418255
Otu000646	Peptococcus	NA	-0.0310007197782939	0.249071249152334	0.809194550418255
Otu000896	Cloacibacillus	uncultured_organism	-0.046295525699794	0.249552382177322	0.809194550418255
Otu000161	Bacteroides	Bacteroides_coprocola_DSM_17136	-0.117166682347379	0.25094115720317	0.809194550418255
Otu001463	Paucimonas	uncultured_bacterium	-0.0635691021478044	0.251412309108188	0.809194550418255
Otu000565	Christensenellaceae_R-7_group	NA	-0.0751788740010454	0.252935898286119	0.809194550418255
Otu000076	Streptococcus	NA	0.203808980446453	0.253413461462408	0.809194550418255
Otu000162	Ruminococcaceae_UCG-013	uncultured_bacterium	0.295934625565415	0.253470078171824	0.809194550418255
Otu000533	[Eubacterium]_coprostanoligenes_group	NA	-0.0373754651633997	0.254379405936906	0.809194550418255
Otu000532	NA	NA	-0.0561491570111007	0.25444504556274	0.809194550418255
Otu001583	Ruminococcaceae_UCG-014	NA	-0.0282339604959461	0.255394478374217	0.809194550418255
Otu001448	Faecalibacterium	NA	0.19672185008687	0.256439987811028	0.809194550418255
Otu000596	NA	NA	-0.0256394919657707	0.256561565103659	0.809194550418255
Otu000197	Prevotellaceae_UCG-001	uncultured_bacterium	-0.0622075470473835	0.259523864254916	0.809194550418255
Otu000337	Ruminiclostridium_9	NA	0.140150987016904	0.261212825242333	0.809194550418255
Otu000329	uncultured_Bacteroidales_bacterium	NA	-0.0318793268988991	0.262808092839664	0.809194550418255
Otu000054	Clostridium_sensu_stricto_1	Clostridium_perfringens_NCTC_8239	0.107230706793053	0.263483537536571	0.809194550418255
Otu000960	[Eubacterium]_coprostanoligenes_group	NA	0.0504098484409503	0.264557961055727	0.809194550418255
Otu000061	Flavonifractor	Flavonifractor_plautii	0.188980528897147	0.266103182761175	0.809194550418255
Otu000178	Sutterella	Sutterella_wadsworthensis	-0.0551413113057741	0.269784317884271	0.809194550418255
Otu001560	Ruminococcaceae_UCG-014	NA	-0.0250012832050396	0.270069309187302	0.809194550418255
Otu000198	Lachnospiraceae_UCG-004	uncultured_organism	0.187260149573403	0.270096135106254	0.809194550418255
Otu000660	Ruminococcaceae_UCG-009	uncultured_bacterium	-0.0257052354634471	0.270560352331658	0.809194550418255
Otu001480	Clostridium_sensu_stricto_1	NA	0.0822824477407335	0.272403900818881	0.809194550418255
Otu000202	Ruminiclostridium	uncultured_organism	0.185243960154378	0.272881519190124	0.809194550418255
Otu000152	Sarcina	uncultured_Sarcina_sp.	-0.0427835625518339	0.277372523681132	0.809194550418255
Otu001088	Coprococcus_2	uncultured_bacterium	-0.029310333326153	0.278267951818808	0.809194550418255
Otu000155	Catabacter	Catabacter_hongkongensis	-0.0800069481454348	0.279106569698997	0.809194550418255
Otu001242	NA	NA	0.212628673984948	0.279837341096938	0.809194550418255
Otu001063	NA	NA	-0.0372802100401945	0.280359683672898	0.809194550418255
Otu000093	Lachnospira	uncultured_bacterium	0.274607778687742	0.280997246398191	0.809194550418255
Otu001019	NA	NA	-0.060513022878231	0.281256418117198	0.809194550418255
Otu001275	uncultured	uncultured_organism	0.137682876669969	0.281371566046654	0.809194550418255
Otu000296	NA	NA	0.135367823228986	0.282919431506384	0.809194550418255
Otu001042	NA	NA	-0.0561556189719128	0.283011118145989	0.809194550418255
Otu000474	Ruminococcaceae_UCG-010	NA	-0.0391172312974002	0.283453323620348	0.809194550418255
Otu000252	NA	NA	-0.11535753208919	0.285051744802032	0.810395043073544
Otu000088	Bacteroides	Bacteroides_stercoris_ATCC_43183	-0.219605831584365	0.289859972770701	0.820673503153259
Otu000688	NA	NA	0.0566299178190382	0.291499722979564	0.821933645122706
Otu000295	Christensenellaceae_R-7_group	NA	-0.136655498390947	0.294979530978551	0.825291287168586
Otu000735	Odoribacter	uncultured_bacterium	-0.0288711893916264	0.296131233900849	0.825291287168586
Otu000846	Bacteroides	NA	0.145317125420591	0.29786382364609	0.825291287168586
Otu000145	Bilophila	Bilophila_wadsworthia	-0.18247364538631	0.29832563226852	0.825291287168586
Otu000397	NA	NA	-0.0581851532041948	0.299525052718029	0.825291287168586
Otu000923	Ruminococcaceae_UCG-010	uncultured_bacterium	0.0381054453934686	0.3005416706615	0.825291287168586
Otu000099	Phascolarctobacterium	uncultured_Veillonellaceae_bacterium	-0.190022494177945	0.303601727955149	0.825291287168586
Otu001621	Subdoligranulum	NA	-0.0299770833835531	0.305505291444572	0.825291287168586
Otu000993	Megasphaera	Megasphaera_elsdenii_DSM_20460	0.0727543623859519	0.305510809345064	0.825291287168586
Otu000001	Escherichia-Shigella	Escherichia_coli	-0.338826564159259	0.305680538319672	0.825291287168586
Otu000603	Ruminococcaceae_UCG-010	NA	-0.0329600314540788	0.305885578819752	0.825291287168586
Otu000456	Ruminococcaceae_UCG-014	NA	0.0881730974922482	0.308798462798522	0.825753568933891
Otu000200	Ruminococcaceae_UCG-004	uncultured_rumen_bacterium	-0.187221932755013	0.311054077812002	0.825753568933891
Otu000443	Ruminococcaceae_UCG-013	uncultured_Clostridiales_bacterium	-0.0460283846882349	0.3121324630237	0.825753568933891
Otu000411	NA	NA	-0.0445457233242972	0.312677328866909	0.825753568933891
Otu001513	Methanobrevibacter	NA	-0.0561458143812319	0.313980322830761	0.825753568933891
Otu000659	NA	NA	-0.0365273730846857	0.314312409562735	0.825753568933891
Otu000092	Succiniclasticum	uncultured_organism	0.210054373792014	0.314458481192848	0.825753568933891
Otu000175	Ruminiclostridium_5	uncultured_organism	0.140379618509039	0.316462400666293	0.827856013910302
Otu000683	NA	NA	0.0697774140153968	0.318660061002323	0.829224277629677
Otu000148	Ruminococcus_2	NA	-0.100599416123436	0.319434908344076	0.829224277629677
Otu000413	Alloprevotella	uncultured_organism	-0.0251252641886785	0.320601246874265	0.829224277629677
Otu000385	NA	NA	0.0708157002042604	0.32356672206241	0.833759942992278
Otu000008	Veillonella	uncultured_organism	-0.212245918693328	0.32515726571336	0.834732085114894
Otu000313	Marvinbryantia	uncultured_bacterium	-0.130875798615083	0.32870833874273	0.838483845963677
Otu001341	Dialister	NA	0.0525900073986977	0.329056160479931	0.838483845963677
Otu000038	NA	NA	0.168909388624959	0.33056621243458	0.839055308179168
Otu001396	NA	NA	-0.038918480403101	0.333615468453165	0.839055308179168
Otu000016	Erysipelatoclostridium	Erysipelatoclostridium_ramosum	0.129517039003249	0.334554556985663	0.839055308179168
Otu000143	Eggerthella	uncultured_bacterium	0.0948768788137206	0.335620747842085	0.839055308179168
Otu000302	uncultured	NA	-0.0987737255163822	0.336349808206441	0.839055308179168
Otu000609	NA	NA	-0.0392893100474412	0.339206051836242	0.839055308179168
Otu000346	Christensenellaceae_R-7_group	NA	-0.0394551320696411	0.341772070987103	0.839055308179168
Otu001031	NA	NA	-0.0619724005252927	0.344535985637888	0.839055308179168
Otu000189	Clostridium_sensu_stricto_1	NA	-0.222331037068365	0.345640135962366	0.839055308179168
Otu000834	Roseburia	Roseburia_hominis_A2-183	-0.267270956372013	0.349321957356597	0.839055308179168
Otu000783	uncultured_bacterium	NA	-0.0245797508228289	0.3495460883522	0.839055308179168
Otu000589	Dialister	uncultured_bacterium	-0.0377585048717517	0.35199761676937	0.839055308179168
Otu000747	NA	NA	-0.0351508550036422	0.353726562032327	0.839055308179168
Otu000519	[Eubacterium]_coprostanoligenes_group	uncultured_rumen_bacterium	-0.0406297891657099	0.355846902275545	0.839055308179168
Otu000216	NA	NA	0.0592806735029004	0.355985161016282	0.839055308179168
Otu000147	Eubacterium	Eubacterium_limosum_KIST612	-0.0507557198778329	0.357397844502883	0.839055308179168
Otu000951	uncultured_bacterium	NA	0.0252728098429858	0.357782688789271	0.839055308179168
Otu000169	Ruminiclostridium_5	NA	0.186621146187848	0.361224934546565	0.839055308179168
Otu000416	Coprococcus_1	uncultured_bacterium	-0.0532189019383562	0.361798610026508	0.839055308179168
Otu000075	Ruminococcus_1	Ruminococcus_bicirculans	-0.253178339039578	0.363481382476554	0.839055308179168
Otu001026	Alistipes	NA	0.0595574956481562	0.363594781633091	0.839055308179168
Otu000269	Alistipes	uncultured_organism	-0.0425627202045438	0.366010028006534	0.839055308179168
Otu000458	NA	NA	0.0671008382748528	0.366443524453963	0.839055308179168
Otu000429	NA	NA	-0.189153878184356	0.368113565757347	0.839055308179168
Otu000053	Megasphaera	Megasphaera_micronuciformis	-0.0537909964322878	0.36832514463767	0.839055308179168
Otu001030	[Eubacterium]_hallii_group	uncultured_organism	0.132598264758706	0.368563701918234	0.839055308179168
Otu000641	uncultured_Porphyromonadaceae_bacterium	NA	-0.038853148869508	0.369134246680069	0.839055308179168
Otu000370	NA	NA	-0.0338478809662354	0.37123027638153	0.839055308179168
Otu000159	Lachnospiraceae_ND3007_group	uncultured_bacterium	0.172005685685712	0.37150408262611	0.839055308179168
Otu000154	Lachnospira	uncultured_organism	-0.156362849971793	0.372325948509421	0.839055308179168
Otu000082	Eisenbergiella	uncultured_organism	-0.211587487821342	0.372898701912692	0.839055308179168
Otu000103	Streptococcus	Streptococcus_anginosus	0.0609853400631925	0.373045649581551	0.839055308179168
Otu000137	Ruminococcaceae_UCG-004	uncultured_bacterium	0.222414328847405	0.374211027499171	0.839055308179168
Otu000072	Terrisporobacter	uncultured_organism	0.22370405474961	0.375576897854741	0.839055308179168
Otu001225	Lachnospiraceae_UCG-010	NA	-0.0359806351432866	0.375660805819196	0.839055308179168
Otu000398	Oscillospira	uncultured_bacterium	-0.0308126768566197	0.377488641374267	0.839055308179168
Otu000714	Ruminococcaceae_UCG-002	uncultured_bacterium	-0.0657392164770687	0.377553634608131	0.839055308179168
Otu000070	Lachnospiraceae_NK4A136_group	uncultured_Lachnospiraceae_bacterium	-0.293655439171345	0.37862385365149	0.839055308179168
Otu000321	NA	NA	0.0555172625748108	0.378647650376704	0.839055308179168
Otu000015	Blautia	NA	0.337040814210763	0.380931370211507	0.839055308179168
Otu000616	uncultured_organism	NA	-0.0258533907023272	0.38093323166437	0.839055308179168
Otu000563	NA	NA	0.0434864229781467	0.380955132293603	0.839055308179168
Otu000123	Ruminococcaceae_UCG-005	NA	-0.199713466324934	0.382864969844797	0.839055308179168
Otu000251	Christensenellaceae_R-7_group	uncultured_organism	-0.0399602192088049	0.383695370383508	0.839055308179168
Otu000065	Bacteroides	Bacteroides_ovatus	0.260843840219915	0.384160497204125	0.839055308179168
Otu000983	Ruminiclostridium_5	NA	-0.0400597094017983	0.386069492620833	0.840556363680801
Otu000253	Odoribacter	uncultured_organism	-0.0601346572833024	0.391752662241735	0.845636537124429
Otu000598	Ruminococcaceae_UCG-013	NA	-0.0413615305627598	0.396183800681722	0.845636537124429
Otu000613	Ruminiclostridium_5	NA	0.162637221882838	0.39737412913861	0.845636537124429
Otu001543	Alloprevotella	NA	-0.0319327398595986	0.397690137205789	0.845636537124429
Otu001200	NA	NA	-0.0283459651876785	0.398639642726654	0.845636537124429
Otu000464	uncultured	unidentified	-0.0318217784860742	0.399171821625881	0.845636537124429
Otu000380	Family_XIII_AD3011_group	uncultured_bacterium	0.080172524587003	0.399209503332506	0.845636537124429
Otu000111	Lactobacillus	Lactobacillus_fermentum	-0.0496289007329123	0.401128924683196	0.845636537124429
Otu000055	Ruminococcaceae_UCG-002	uncultured_bacterium	-0.316148172666948	0.401220760472768	0.845636537124429
Otu000578	NA	NA	0.0353186085171163	0.402667426467258	0.845636537124429
Otu000186	NA	NA	-0.19004261854969	0.402928454046971	0.845636537124429
Otu000033	Dorea	uncultured_bacterium	-0.26728441531967	0.408963018697244	0.845636537124429
Otu000521	uncultured_organism	NA	-0.0274035825617979	0.409421512910374	0.845636537124429
Otu001302	Streptococcus	NA	-0.0343765984811681	0.41015355476018	0.845636537124429
Otu000021	Enterococcus	NA	0.106699693328327	0.410739715914278	0.845636537124429
Otu000479	uncultured_bacterium	NA	0.0476978938535132	0.411995200669516	0.845636537124429
Otu001555	Lactobacillus	NA	-0.0222801334575887	0.412253557547601	0.845636537124429
Otu000052	Lactobacillus	NA	-0.0691569359677519	0.412635484179054	0.845636537124429
Otu001238	Ruminococcaceae_UCG-014	NA	-0.0337470702775051	0.413341626701237	0.845636537124429
Otu000085	Bacteroides	Bacteroides_massiliensis	-0.187653539361287	0.420200559921151	0.845636537124429
Otu000120	Ruminococcaceae_UCG-014	NA	-0.0663194476269112	0.422246434495402	0.845636537124429
Otu000920	NA	NA	-0.0176231954196311	0.423331736712855	0.845636537124429
Otu000440	Pediococcus	Pediococcus_pentosaceus	-0.0675283160857596	0.427620823586046	0.845636537124429
Otu000132	uncultured	Clostridiales_bacterium_VE202-14	0.129350248559066	0.428888305943991	0.845636537124429
Otu000721	uncultured_bacterium	NA	-0.0236884594845395	0.429869848616224	0.845636537124429
Otu000208	Ruminococcaceae_UCG-005	uncultured_organism	-0.124528154030214	0.430451503381339	0.845636537124429
Otu001066	Ruminococcaceae_UCG-014	NA	-0.0710827413255075	0.435615268079448	0.845636537124429
Otu000663	Rikenellaceae_RC9_gut_group	uncultured_bacterium	-0.0364032947589838	0.435971511848111	0.845636537124429
Otu001603	Ruminococcaceae_UCG-005	NA	0.0576101560439807	0.438191733143155	0.845636537124429
Otu000205	NA	NA	0.165104552385051	0.442368446213688	0.845636537124429
Otu000367	[Eubacterium]_brachy_group	uncultured_bacterium	0.0655092647797772	0.442905729891771	0.845636537124429
Otu000542	Allisonella	uncultured_bacterium	0.04710691219784	0.443116543413099	0.845636537124429
Otu000917	uncultured	bacterium_OL-1	-0.0226543980275229	0.443408405761241	0.845636537124429
Otu000283	Alistipes	Alistipes_indistinctus_YIT_12060	-0.0613971131409946	0.444462774548031	0.845636537124429
Otu000491	NA	NA	0.039903866521454	0.446476081091737	0.845636537124429
Otu000060	Tyzzerella_4	uncultured_organism	0.17180989233011	0.449072066319313	0.845636537124429
Otu000228	[Eubacterium]_ventriosum_group	uncultured_bacterium	0.113242378418957	0.450558592478995	0.845636537124429
Otu000412	uncultured	uncultured_organism	-0.0257686788783172	0.45095125060087	0.845636537124429
Otu001600	NA	NA	0.077738742366891	0.451985236393403	0.845636537124429
Otu000736	NA	NA	-0.0199520082871591	0.453336333338346	0.845636537124429
Otu000246	Howardella	NA	-0.086253514578569	0.455333544387044	0.845636537124429
Otu000676	Lachnoclostridium	Ruminococcus_torques_ATCC_27756	0.21082318731162	0.456228736368671	0.845636537124429
Otu000454	Porphyromonas	Porphyromonas_asaccharolytica_DSM_20707	-0.0304825898218658	0.457702379164248	0.845636537124429
Otu000795	Holdemanella	uncultured_bacterium	-0.0856259135633913	0.460361608571459	0.845636537124429
Otu000073	Lachnoclostridium	human_gut_metagenome	0.216038863494407	0.462059515717033	0.845636537124429
Otu000781	Alistipes	Alistipes_indistinctus_YIT_12060	-0.0146328706517348	0.46213445527221	0.845636537124429
Otu000079	Bacteroides	NA	-0.192610135891746	0.462263654091464	0.845636537124429
Otu000190	Lachnospiraceae_UCG-001	NA	-0.105937233381744	0.463805446312406	0.845636537124429
Otu000981	NA	NA	-0.016070089501177	0.465771141076496	0.845636537124429
Otu000516	[Eubacterium]_coprostanoligenes_group	NA	-0.021616693991623	0.46603551944665	0.845636537124429
Otu000507	uncultured_Bacteroidales_bacterium	NA	-0.0279596925154759	0.466399883669239	0.845636537124429
Otu000196	Family_XIII_AD3011_group	uncultured_bacterium	0.115019101832419	0.466553762267193	0.845636537124429
Otu000493	Pseudoalteromonas	NA	-0.0240053444303138	0.467620947181581	0.845636537124429
Otu001441	Bacteroides	Bacteroides_salyersiae_WAL_10018_=_DSM_18765_=_JCM_12988	0.033433367853039	0.471039772073811	0.845636537124429
Otu000599	NA	NA	0.0288301799811457	0.472176562705682	0.845636537124429
Otu000822	Bacteroides	Bacteroides_intestinalis_DSM_17393	-0.022174605767852	0.472268312229331	0.845636537124429
Otu000306	Anaerotruncus	NA	-0.0856915826295335	0.472751476347225	0.845636537124429
Otu000336	NA	NA	0.0684495570005992	0.473160173112223	0.845636537124429
Otu000046	Hungatella	NA	-0.146715452275511	0.474303729886243	0.845636537124429
Otu001010	[Ruminococcus]_gauvreauii_group	NA	-0.0433972614797502	0.474424023770875	0.845636537124429
Otu000658	Lachnoclostridium	NA	0.0974168407159108	0.476516717653496	0.845636537124429
Otu000279	Lactobacillus	NA	-0.0500462834784791	0.477083634213227	0.845636537124429
Otu000518	Ruminococcus_1	NA	-0.0170620643058341	0.477144058683165	0.845636537124429
Otu000584	NA	NA	-0.0230635214907887	0.477318198817458	0.845636537124429
Otu000126	Christensenellaceae_R-7_group	uncultured_spirochete	-0.116683696486565	0.4780245661998	0.845636537124429
Otu000864	Ruminococcaceae_UCG-014	NA	0.0247553755716862	0.479826615620923	0.845636537124429
Otu000952	NA	NA	-0.0150053455635306	0.480160352940337	0.845636537124429
Otu001153	NA	NA	0.0367836741253254	0.480804886985079	0.845636537124429
Otu001191	Anaerofilum	uncultured_bacterium	0.0376126565127597	0.482814093924428	0.845636537124429
Otu000809	Ruminococcaceae_UCG-014	NA	-0.0790320096024751	0.485008263223524	0.845636537124429
Otu000706	NA	NA	-0.0201312816365645	0.487081251338471	0.845636537124429
Otu000006	Blautia	Ruminococcus_sp._5_1_39BFAA	0.261849338144649	0.488590833537177	0.845636537124429
Otu001327	Bacteroides	NA	-0.0330038743753171	0.489854251198397	0.845636537124429
Otu001589	Blautia	NA	0.0376227237165998	0.490595995153928	0.845636537124429
Otu000160	uncultured	Oscillibacter_sp._KLE_1745	-0.112938869003802	0.490868924818406	0.845636537124429
Otu000233	NA	NA	0.137403389053122	0.491361466200811	0.845636537124429
Otu000086	Lachnoclostridium	Ruminococcus_lactaris_CC59_002D	0.185929868512357	0.492466686775637	0.845636537124429
Otu000541	Dialister	NA	0.0670594903289084	0.492643822370458	0.845636537124429
Otu000247	Enterorhabdus	uncultured_bacterium	-0.0448981753580663	0.494094358158737	0.845636537124429
Otu000808	uncultured_bacterium	NA	-0.0175469153610488	0.496811387575596	0.845636537124429
Otu000134	Ruminiclostridium_6	[Eubacterium]_siraeum_DSM_15702	-0.15268510754581	0.497510789426734	0.845636537124429
Otu000734	NA	NA	-0.0194536963463326	0.499692812669242	0.845636537124429
Otu000213	NA	NA	-0.0825067885485444	0.502381097681244	0.845636537124429
Otu000752	Dialister	uncultured_bacterium	0.158026564450925	0.505115056865531	0.845636537124429
Otu000449	NA	NA	-0.0355420049121698	0.50562040408563	0.845636537124429
Otu000528	Prevotella_6	uncultured_bacterium	-0.0229387571282265	0.505876090088328	0.845636537124429
Otu000403	Desulfovibrio	uncultured_Desulfovibrio_sp.	0.047533907660273	0.506429723889733	0.845636537124429
Otu000047	Lachnoclostridium	uncultured_Ruminococcus_sp.	-0.2226872987473	0.507147274852205	0.845636537124429
Otu000105	Parasutterella	uncultured_organism	-0.0836284716431931	0.508423512235565	0.845636537124429
Otu000362	Ruminococcaceae_UCG-010	uncultured_bacterium	-0.0501310627186848	0.508700862722937	0.845636537124429
Otu000561	Alistipes	uncultured_organism	-0.0237786533725115	0.510719635581123	0.845636537124429
Otu000390	Thalassospira	uncultured_Kopriimonas_sp.	-0.0199786198356604	0.511287753215577	0.845636537124429
Otu000590	NA	NA	-0.0208751797768502	0.51140654277183	0.845636537124429
Otu000775	Subdoligranulum	uncultured_bacterium	-0.238597863721905	0.511737439412795	0.845636537124429
Otu000393	Christensenellaceae_R-7_group	bacterium_YE57	0.0372634250661559	0.514615064073733	0.845636537124429
Otu000731	NA	NA	-0.0268903692970577	0.516078487148182	0.845636537124429
Otu000441	NA	NA	0.0319587227166084	0.51609827708587	0.845636537124429
Otu000244	uncultured_bacterium	NA	0.0549516811138214	0.517621693010549	0.845636537124429
Otu000182	Ruminiclostridium_6	uncultured_bacterium	-0.0963587448424056	0.518359089250808	0.845636537124429
Otu000349	Christensenellaceae_R-7_group	NA	0.0299850804596877	0.520284123283067	0.845636537124429
Otu000482	Bacteroides	Bacteroides_barnesiae	0.0555401893960364	0.521197886348847	0.845636537124429
Otu000526	Defluviitaleaceae_UCG-011	uncultured_bacterium	0.032892193731442	0.522967542345536	0.845636537124429
Otu000059	Collinsella	Collinsella_aerofaciens	0.151400152654559	0.525393239206111	0.845636537124429
Otu000963	NA	NA	-0.0191369674222383	0.526492604872001	0.845636537124429
Otu000040	Lachnoclostridium	NA	0.150157812102936	0.527150369567762	0.845636537124429
Otu001496	Ruminococcaceae_UCG-014	NA	-0.0191369674222383	0.527510116276303	0.845636537124429
Otu000238	uncultured	uncultured_organism	-0.0563410724799043	0.528283865466797	0.845636537124429
Otu001363	Megasphaera	NA	0.0713581927801156	0.528637811504281	0.845636537124429
Otu000622	Alloprevotella	uncultured_bacterium	-0.0232531091271632	0.529748390804813	0.845636537124429
Otu000810	Ruminococcaceae_UCG-014	NA	-0.0177706236161196	0.532140472821846	0.845636537124429
Otu000955	Subdoligranulum	NA	-0.0490200898329682	0.532143138668687	0.845636537124429
Otu001534	NA	NA	-0.0668924442275278	0.534622762052551	0.845636537124429
Otu000273	Ruminiclostridium_9	uncultured_Clostridia_bacterium	-0.0672859176480924	0.535482228940145	0.845636537124429
Otu000263	NA	NA	-0.0964479729416143	0.535499598816863	0.845636537124429
Otu001544	NA	NA	-0.01528882364869	0.537970853494327	0.845636537124429
Otu000982	Alloprevotella	NA	-0.01528882364869	0.538207136331284	0.845636537124429
Otu001082	Ruminococcaceae_UCG-014	uncultured_bacterium	-0.0245003303190448	0.538445419766968	0.845636537124429
Otu000738	NA	NA	-0.0994669532405001	0.539407879497561	0.845636537124429
Otu000360	NA	NA	0.0510010938794008	0.540587866255469	0.845636537124429
Otu000156	Ruminococcaceae_NK4A214_group	uncultured_organism	-0.111048307912444	0.540823634532757	0.845636537124429
Otu000452	NA	NA	0.0347636554379878	0.541486511177873	0.845636537124429
Otu000437	Slackia	NA	-0.0261307346076915	0.542892894334366	0.845636537124429
Otu001286	NA	NA	0.0455345629551557	0.544914901850184	0.845636537124429
Otu001499	NA	NA	-0.0131978641539548	0.54693469545741	0.845636537124429
Otu000331	NA	NA	-0.0435674158327514	0.547789951272981	0.845636537124429
Otu000970	NA	NA	-0.0119584742039381	0.550176503677327	0.845636537124429
Otu000242	uncultured	uncultured_bacterium	-0.062033999909951	0.55260883004185	0.845636537124429
Otu000757	Ruminococcaceae_UCG-005	NA	-0.0146987384095027	0.553478853671999	0.845636537124429
Otu000568	NA	NA	-0.0166986546921454	0.558238266595775	0.845636537124429
Otu000400	Roseburia	uncultured_Clostridiales_bacterium	0.0361693069164181	0.559337097288091	0.845636537124429
Otu001024	[Eubacterium]_hallii_group	uncultured_organism	0.0362660032429775	0.560245301406183	0.845636537124429
Otu000028	Lachnoclostridium	uncultured_Clostridiales_bacterium	0.0721499691036	0.560773715655411	0.845636537124429
Otu001590	Anaerotruncus	uncultured_organism	-0.0419953502043674	0.563218205600951	0.845636537124429
Otu000209	Tyzzerella	uncultured_organism	0.0761847143142929	0.564163874535899	0.845636537124429
Otu001254	Dialister	NA	0.0339353057852336	0.56479807740247	0.845636537124429
Otu000347	Ruminococcaceae_UCG-014	NA	-0.0391523250688442	0.564844847534654	0.845636537124429
Otu000177	Ruminococcus_1	NA	0.061046586689837	0.565231063390545	0.845636537124429
Otu000680	Ruminococcus_1	NA	-0.013819084550812	0.56545408784163	0.845636537124429
Otu000095	Lactobacillus	NA	-0.0515445403338847	0.568641829218739	0.845636537124429
Otu000882	Allobaculum	uncultured_Allobaculum_sp.	-0.014597745796496	0.568912780593034	0.845636537124429
Otu000109	Phascolarctobacterium	NA	-0.120289218319266	0.568943899151698	0.845636537124429
Otu000892	NA	NA	-0.0159499585480002	0.571484767878438	0.845636537124429
Otu000610	[Ruminococcus]_gauvreauii_group	uncultured_organism	-0.185262411339572	0.573270052690834	0.845636537124429
Otu000288	[Eubacterium]_coprostanoligenes_group	NA	-0.0575071013629442	0.573591340630133	0.845636537124429
Otu000601	uncultured	uncultured_bacterium	-0.0192467288487431	0.574961195719312	0.845636537124429
Otu000234	NA	NA	0.0596027111610504	0.575449957290562	0.845636537124429
Otu000374	Lachnospiraceae_UCG-001	uncultured_Clostridiales_bacterium	0.0540919473648241	0.577179428676192	0.845636537124429
Otu000594	Ruminococcaceae_UCG-014	NA	-0.0876499984010329	0.577617956891575	0.845636537124429
Otu000700	uncultured_bacterium	NA	-0.0201865961780545	0.578484526567741	0.845636537124429
Otu000077	Incertae_Sedis	uncultured_organism	-0.148805094202105	0.57936329399377	0.845636537124429
Otu000670	NA	NA	-0.018794800502035	0.579626307132163	0.845636537124429
Otu001038	NA	NA	-0.0107238679233676	0.582114286994229	0.845636537124429
Otu001413	NA	NA	-0.0112256304790593	0.58348245697003	0.845636537124429
Otu000136	Collinsella	Collinsella_stercoris	-0.0409452906473849	0.584950482771258	0.845636537124429
Otu000819	Faecalicoccus	Faecalicoccus_pleomorphus_DSM_20574	-0.0111256043891907	0.585017606334503	0.845636537124429
Otu000142	[Eubacterium]_coprostanoligenes_group	uncultured_organism	-0.0905593291575735	0.585912388634915	0.845636537124429
Otu000566	NA	NA	-0.0241252345648649	0.588135747900064	0.845636537124429
Otu000383	Cetobacterium	uncultured_bacterium	-0.0202383539781775	0.588492439135087	0.845636537124429
Otu000024	[Eubacterium]_coprostanoligenes_group	human_gut_metagenome	-0.217024989496283	0.589241359730036	0.845636537124429
Otu000351	NA	NA	-0.0190606749877511	0.591925549628721	0.845636537124429
Otu001239	[Eubacterium]_ventriosum_group	NA	0.0390841035273226	0.59219860257856	0.845636537124429
Otu000277	Coprobacter	uncultured_organism	-0.0308894356431956	0.593214944484133	0.845636537124429
Otu001314	Ruminococcaceae_UCG-005	uncultured_organism	-0.0156317909568957	0.594694787241565	0.845636537124429
Otu001415	Parabacteroides	NA	0.0407878146482569	0.595654461476857	0.845636537124429
Otu000394	uncultured	NA	0.0407628240940964	0.596023377966438	0.845636537124429
Otu001336	NA	NA	0.0464592951712208	0.596212197875603	0.845636537124429
Otu000102	Christensenellaceae_R-7_group	uncultured_prokaryote	-0.158318240273066	0.596315767513037	0.845636537124429
Otu000025	Romboutsia	uncultured_bacterium	0.190503471352209	0.596346001033487	0.845636537124429
Otu000236	NA	NA	0.0849178233637904	0.597189684937671	0.845636537124429
Otu001099	Ruminiclostridium_5	uncultured_bacterium	-0.0626010600320965	0.5973537166315	0.845636537124429
Otu000258	Methanosphaera	NA	0.0547609776373317	0.600732072998678	0.848672825920103
Otu000309	Paraprevotella	Paraprevotella_xylaniphila	0.0494984933688164	0.604387738625418	0.851032979891367
Otu000064	Alistipes	uncultured_organism	-0.139488115357169	0.604876638323951	0.851032979891367
Otu000447	Ruminococcaceae_UCG-010	uncultured_bacterium	-0.015550722695837	0.606118154943664	0.851039368573962
Otu000438	Ruminococcaceae_UCG-013	NA	0.0321262600368908	0.609933236809493	0.853576693174884
Otu000176	Christensenellaceae_R-7_group	NA	-0.0960874638602905	0.610406588723899	0.853576693174884
Otu000090	Ruminiclostridium	uncultured_organism	0.150792039773123	0.611653029211569	0.853584754761784
Otu000433	Ruminiclostridium_5	uncultured_bacterium	0.0298905970600883	0.61465665909774	0.854981022229196
Otu000184	Lactococcus	Lactococcus_lactis	0.0653627732717204	0.61513896221432	0.854981022229196
Otu000140	Lactobacillus	Lactobacillus_salivarius	0.0281306381982128	0.61927849824312	0.858999207240457
Otu000139	Ruminococcaceae_UCG-014	NA	-0.122544946372411	0.62082318523931	0.859409157836309
Otu000091	Ruminococcaceae_UCG-005	uncultured_organism	-0.133629868331048	0.625740649801399	0.863802446313909
Otu000987	NA	NA	-0.04196072746816	0.626507878939885	0.863802446313909
Otu000157	Lachnoclostridium	human_gut_metagenome	-0.0998915682253482	0.627834593819216	0.863900401095241
Otu000165	Actinomyces	Actinomyces_odontolyticus	0.0592624903426437	0.630744017591981	0.864807601482391
Otu000058	Ruminococcaceae_UCG-014	uncultured_bacterium	0.155418099617636	0.631007872011861	0.864807601482391
Otu000749	uncultured	NA	0.0229471561323413	0.633126792797163	0.865964062135902
Otu000536	Ruminococcaceae_UCG-014	uncultured_Firmicutes_bacterium	-0.0141161105652769	0.635114448505331	0.865964062135902
Otu000389	NA	NA	-0.029939540981605	0.636398813793144	0.865964062135902
Otu000158	Bacteroides	Bacteroides_eggerthii	0.102923495622387	0.637058581668947	0.865964062135902
Otu000694	NA	NA	0.055279866506615	0.64017611834094	0.865964062135902
Otu001405	Bifidobacterium	NA	0.0418336475048884	0.640325662234074	0.865964062135902
Otu000701	NA	NA	0.0240455248194539	0.642183438685559	0.865964062135902
Otu000017	Anaerostipes	uncultured_organism	0.154143924552837	0.644685323213514	0.865964062135902
Otu000305	uncultured_bacterium	NA	0.0351412328712707	0.645819222775034	0.865964062135902
Otu000666	Ruminococcaceae_UCG-014	NA	0.0292980392687257	0.646417517098347	0.865964062135902
Otu000355	Ruminococcaceae_UCG-014	NA	-0.0854158651570333	0.648688837821063	0.865964062135902
Otu001135	Granulicatella	NA	-0.0377506422884708	0.650137441242389	0.865964062135902
Otu000187	Odoribacter	Odoribacter_splanchnicus_DSM_20712	-0.049696742956448	0.650217212265983	0.865964062135902
Otu000675	Prevotellaceae_UCG-001	uncultured_bacterium	-0.0113141412339622	0.651184937801903	0.865964062135902
Otu000630	NA	NA	0.0188223095755874	0.652282657435187	0.865964062135902
Otu000286	Ruminiclostridium_5	uncultured_organism	-0.0502907653382335	0.652352724963356	0.865964062135902
Otu000284	NA	NA	0.0609218182858164	0.653779563750963	0.865964062135902
Otu000445	NA	NA	-0.0224234616117586	0.654507721381786	0.865964062135902
Otu000100	Lachnoclostridium	[Clostridium]_symbiosum	0.0601125593452684	0.656842697041676	0.867385365767126
Otu000722	NA	NA	0.0210439888239393	0.658892143517093	0.868424894137471
Otu000421	Ruminiclostridium_5	NA	0.0325006200105184	0.661443884180467	0.869680614871242
Otu000551	Christensenellaceae_R-7_group	uncultured_Bacillales_bacterium	0.0196806761222234	0.662373026442632	0.869680614871242
Otu000268	Haemophilus	NA	-0.0140699671870009	0.664196683552342	0.870413939588593
Otu000642	Ruminococcaceae_UCG-013	uncultured_bacterium	-0.0177491636925429	0.667617994171068	0.873234182489915
Otu000185	Alistipes	Alistipes_sp._627	-0.0598785653414959	0.672836283479098	0.874112726154304
Otu000500	Akkermansia	uncultured_organism	-0.114606231662438	0.674957349075928	0.874112726154304
Otu000915	Bifidobacterium	Bifidobacterium_animalis	0.0405012236772825	0.676186864913602	0.874112726154304
Otu000870	NA	NA	0.0121170431340723	0.676266591964758	0.874112726154304
Otu000916	[Eubacterium]_coprostanoligenes_group	NA	0.0260731489023989	0.677696485817245	0.874112726154304
Otu000547	Thalassospira	uncultured_bacterium	-0.00974264714918578	0.678582207141791	0.874112726154304
Otu001154	NA	NA	0.056411768653332	0.679591180704318	0.874112726154304
Otu000107	Lachnospiraceae_UCG-006	uncultured_organism	-0.114983066204693	0.679659716858224	0.874112726154304
Otu000266	[Eubacterium]_coprostanoligenes_group	unidentified	-0.0445313724370599	0.67972428559964	0.874112726154304
Otu001339	NA	NA	-0.0235486458272754	0.682212464782125	0.874747643802524
Otu001032	Lachnospiraceae_FCS020_group	NA	0.0255242489179107	0.683746512520257	0.874747643802524
Otu000045	Megamonas	uncultured_organism	0.0562295282122698	0.68477802829785	0.874747643802524
Otu000581	NA	NA	0.0707573387425677	0.685303750013896	0.874747643802524
Otu000899	Anaerotruncus	uncultured_bacterium	0.0286886118795995	0.686851448737666	0.875099623576878
Otu000298	uncultured	NA	-0.0474490733728922	0.693086814647033	0.877649358392045
Otu000318	Ruminococcaceae_NK4A214_group	NA	-0.0373156162041295	0.693573970685478	0.877649358392045
Otu000768	Ruminococcaceae_UCG-013	NA	0.0152452139808725	0.695843068265468	0.877649358392045
Otu000787	Bacteroides	Bacteroides_clarus	-0.0192375434136918	0.695986779038111	0.877649358392045
Otu000204	Ruminococcaceae_UCG-005	uncultured_organism	-0.0709427339694626	0.699858091572403	0.877649358392045
Otu000191	Megasphaera	NA	-0.0191937372806161	0.700991432041132	0.877649358392045
Otu000230	Lachnospiraceae_FCS020_group	uncultured_bacterium	-0.0844842508606687	0.701344037322936	0.877649358392045
Otu000627	Prevotella_2	uncultured_bacterium	-0.0174260241094791	0.703306868376147	0.877649358392045
Otu000384	Ruminococcaceae_UCG-005	NA	0.0399988091761879	0.705032569972294	0.877649358392045
Otu000936	Subdoligranulum	NA	-0.0746606723738343	0.705140741644233	0.877649358392045
Otu000084	NA	NA	-0.0396449841043121	0.706497756446856	0.877649358392045
Otu000427	Tyzzerella_3	NA	0.0290500999292495	0.707627668388192	0.877649358392045
Otu000007	Bacteroides	Bacteroides_fragilis	0.135081431385379	0.707743442364468	0.877649358392045
Otu000011	Streptococcus	Streptococcus_salivarius_subsp._thermophilus	0.125677385951551	0.708970153893725	0.877649358392045
Otu001554	NA	NA	0.00739111918749543	0.709126070490575	0.877649358392045
Otu000402	Christensenellaceae_R-7_group	NA	-0.020424139028065	0.709936801504873	0.877649358392045
Otu000034	Clostridium_sensu_stricto_1	NA	0.111175181847007	0.710538797419141	0.877649358392045
Otu001206	NA	NA	-0.0184622915915839	0.719671320766943	0.887336682235945
Otu000368	NA	NA	-0.0301798158510307	0.725030790627595	0.890248178904215
Otu000928	NA	NA	-0.017597872937974	0.726051950943262	0.890248178904215
Otu001512	Coprococcus_1	uncultured_bacterium	0.0221603442633296	0.726526299118825	0.890248178904215
Otu000703	Ruminococcaceae_UCG-013	NA	-0.0130612307043383	0.727283785692977	0.890248178904215
Otu000417	Family_XIII_AD3011_group	uncultured_bacterium	0.0243740306632123	0.728502506864932	0.890248178904215
Otu000118	Ruminiclostridium_5	NA	0.0491934935691068	0.732264311012552	0.892790441117812
Otu000407	uncultured	uncultured_bacterium	0.0205873971737467	0.733178196557506	0.892790441117812
Otu000324	Ralstonia	Ralstonia_pickettii	-0.0149201954406533	0.734508925801102	0.892830637722894
Otu000964	NA	NA	-0.0154831589033489	0.74061161161656	0.893030818088218
Otu000042	Parabacteroides	Parabacteroides_merdae	-0.101009992054854	0.741863949966369	0.893030818088218
Otu000074	Ruminococcaceae_UCG-002	uncultured_organism	-0.100454653211259	0.7434732767564	0.893030818088218
Otu000463	Ruminococcaceae_UCG-010	NA	0.0149728269759092	0.744164954871489	0.893030818088218
Otu001233	Subdoligranulum	NA	-0.0164584776488448	0.744854135770488	0.893030818088218
Otu000254	Ruminococcaceae_UCG-014	NA	-0.0371166479062357	0.74537909152605	0.893030818088218
Otu000687	Anaerovibrio	uncultured_bacterium	-0.0127963804796982	0.745912651675597	0.893030818088218
Otu000112	[Eubacterium]_ventriosum_group	NA	0.0808060677793862	0.747338274368855	0.893030818088218
Otu000859	Christensenellaceae_R-7_group	NA	-0.0258217511224031	0.748149231592825	0.893030818088218
Otu000391	uncultured	NA	-0.0151069881134818	0.749469477070094	0.893030818088218
Otu000965	Enterorhabdus	uncultured_bacterium	0.00680963513170957	0.750355113077089	0.893030818088218
Otu000043	Erysipelotrichaceae_UCG-003	uncultured_bacterium	0.082687029775862	0.750809445609028	0.893030818088218
Otu000035	Lachnospiraceae_NK4A136_group	uncultured_organism	0.131066075754363	0.751547737896916	0.893030818088218
Otu000167	Ruminococcaceae_UCG-014	uncultured_bacterium	-0.0296251891927632	0.754747429100718	0.893395319780928
Otu000108	[Eubacterium]_ruminantium_group	uncultured_bacterium	0.0737494158844046	0.755553372127107	0.893395319780928
Otu000401	Ruminococcaceae_UCG-010	uncultured_bacterium	0.0202695803944123	0.755750110628634	0.893395319780928
Otu000225	Barnesiella	uncultured_organism	0.0687485634770233	0.757194030714941	0.89356688358813
Otu000921	Barnesiella	uncultured_organism	0.0613256360869735	0.758519629401883	0.893598467514548
Otu000505	Christensenellaceae_R-7_group	bacterium_YE57	0.0119441389239575	0.765547884268409	0.899113852483952
Otu000144	Incertae_Sedis	uncultured_bacterium	0.0689349215817014	0.76715912378181	0.899113852483952
Otu000278	NA	NA	0.0278080711649885	0.76739738898996	0.899113852483952
Otu000257	Collinsella	Collinsella_tanakaei	-0.0198007146042273	0.768428699506634	0.899113852483952
Otu000292	Ruminococcaceae_UCG-005	NA	0.0348878865058016	0.773854347960732	0.903924942949038
Otu000153	Bacteroides	uncultured_Bacteroidales_bacterium	-0.0295219691208472	0.776202748876365	0.905131341062609
Otu000540	Ruminococcaceae_NK4A214_group	NA	-0.0414760002918749	0.781477590761086	0.907146865827587
Otu000265	Prevotella	Prevotella_timonensis	-0.0199800598010293	0.783107161273837	0.907146865827587
Otu000089	Prevotella_7	uncultured_organism	0.0656221079509354	0.783584983324505	0.907146865827587
Otu000544	Mogibacterium	NA	0.0107443188607871	0.784307971371347	0.907146865827587
Otu000245	Atopobium	NA	0.0222103444778965	0.786170588999706	0.907146865827587
Otu000023	Blautia	uncultured_Lachnospiraceae_bacterium	-0.0897326414004987	0.786587394072966	0.907146865827587
Otu000037	Phascolarctobacterium	uncultured_organism	-0.102294168787557	0.787337529503369	0.907146865827587
Otu000002	Bifidobacterium	NA	-0.112170909229076	0.789495792507407	0.907146865827587
Otu000310	NA	NA	-0.01580701641697	0.790946212443577	0.907146865827587
Otu001510	Desulfovibrio	NA	0.0267020514310892	0.791116452756617	0.907146865827587
Otu000022	Ruminococcus_2	NA	0.106945830959611	0.796461572711518	0.911756342804533
Otu000012	Subdoligranulum	uncultured_bacterium	-0.112176055307715	0.798331504459778	0.912079314826419
Otu000276	Fusobacterium	NA	-0.00996709130402781	0.799395097151643	0.912079314826419
Otu000376	Ruminococcaceae_UCG-005	NA	-0.0179869413043398	0.805750395271103	0.916953400125195
Otu000884	NA	NA	-0.00756747163555863	0.806332568424045	0.916953400125195
Otu000029	Megasphaera	uncultured_organism	-0.0558499504516396	0.807890326268624	0.917208819262069
Otu001471	NA	NA	-0.0145559367674489	0.810021812580362	0.918113685428812
Otu000125	Acidaminococcus	uncultured_organism	0.022141569806842	0.815842558769568	0.923190263870827
Otu000235	Christensenellaceae_R-7_group	NA	-0.0323370521101879	0.819342871125495	0.924311119746822
Otu000044	[Eubacterium]_hallii_group	uncultured_organism	-0.0746874486701933	0.820481885604689	0.924311119746822
Otu000755	Faecalibacterium	NA	0.0201620909389423	0.820863508961204	0.924311119746822
Otu000031	Blautia	uncultured_Ruminococcus_sp.	-0.0712230014375357	0.82546343318182	0.926560095380736
Otu000307	Butyricicoccus	Butyricicoccus_pullicaecorum_1.2	0.0112552520664103	0.825803371775388	0.926560095380736
Otu000388	Christensenellaceae_R-7_group	NA	-0.0129889465774097	0.82690101535432	0.926560095380736
Otu000496	NA	NA	0.0101078485696698	0.828811883539549	0.927191180284893
Otu000573	NA	NA	0.0112026648284952	0.837606703314403	0.931272517492578
Otu000319	Catabacter	NA	-0.0149515945384511	0.837923409400039	0.931272517492578
Otu000514	[Eubacterium]_nodatum_group	NA	0.0104792649683315	0.838228129756136	0.931272517492578
Otu001054	NA	NA	-0.00980988420793317	0.842077801160596	0.931272517492578
Otu000715	Ruminococcaceae_UCG-014	NA	-0.0203769444682565	0.843517817257105	0.931272517492578
Otu000013	Faecalibacterium	uncultured_organism	0.0839157434646948	0.843785516589798	0.931272517492578
Otu000320	Paraprevotella	NA	0.0210389464645547	0.84406675944424	0.931272517492578
Otu000472	Incertae_Sedis	Faecalitalea_cylindroides	0.0130404996315084	0.84417682152251	0.931272517492578
Otu000322	Anaerotruncus	Anaerotruncus_colihominis_DSM_17241	-0.00814586785446222	0.84558586911041	0.931272517492578
Otu000338	Anaerotruncus	uncultured_organism	-0.0268479741955874	0.846517435774148	0.931272517492578
Otu000207	Lachnospiraceae_FCS020_group	uncultured_organism	-0.0363087393006183	0.847349703416212	0.931272517492578
Otu000806	Ruminococcaceae_UCG-005	uncultured_rumen_bacterium	-0.0114363423683458	0.849303006157902	0.931930571350297
Otu000080	Alistipes	uncultured_organism	-0.0462993081391613	0.859994568428623	0.942159654584224
Otu000018	Dialister	NA	0.0685231510885637	0.862727139161989	0.942180199129703
Otu000326	Bifidobacterium	Bifidobacterium_dentium_ATCC_27678	0.0187192156846866	0.862752217226327	0.942180199129703
Otu000893	Bacteroides	NA	-0.010878412618987	0.866204881520971	0.944451598235227
Otu000151	Parabacteroides	Parabacteroides_distasonis	0.0218600096106641	0.87158730898481	0.948803473748304
Otu001243	NA	NA	0.0219245372107541	0.8729543588411	0.948803473748304
Otu000537	Ruminococcaceae_NK4A214_group	NA	0.00609986698884985	0.875484687029619	0.950052783401227
Otu000014	Pseudobutyrivibrio	uncultured_organism	-0.0639969863541957	0.877158625555727	0.950262578011206
Otu000308	Bifidobacterium	Bifidobacterium_bifidum	0.0329491575646749	0.878440406417335	0.950262578011206
Otu001356	NA	NA	0.00746933247105175	0.880804100392377	0.951068512560792
Otu000229	Alistipes	Candidatus_Alistipes_marseilloanorexicus_AP11	0.0186813970665357	0.882345657062789	0.951068512560792
Otu000019	Fusicatenibacter	NA	-0.0525123921846573	0.883332528381317	0.951068512560792
Otu000287	NA	NA	-0.0195513207216155	0.890913618705629	0.957732140108552
Otu000115	Ruminococcaceae_UCG-014	NA	0.0255037578607643	0.899179757715162	0.964308803446804
Otu000312	Senegalimassilia	uncultured_bacterium	-0.00969810460614451	0.899834668332629	0.964308803446804
Otu000113	NA	NA	0.0277964597895682	0.906451079757713	0.969506248480715
Otu000418	Ruminococcaceae_UCG-013	NA	-0.00541623443633551	0.907502941891832	0.969506248480715
Otu000831	Blautia	Blautia_hydrogenotrophica	0.0135609126350796	0.915236545059911	0.976252314730572
Otu000285	Christensenellaceae_R-7_group	uncultured_organism	0.0101371099076011	0.919267711666579	0.976540032443942
Otu000271	Anaerotruncus	NA	0.0147875173117072	0.919454038381637	0.976540032443942
Otu000221	Catenibacterium	NA	-0.00967655530271708	0.919764449162317	0.976540032443942
Otu001421	NA	NA	0.00773515940582302	0.922254608175441	0.977090911072135
Otu000426	NA	NA	0.00430388464405218	0.923921937221424	0.977090911072135
Otu001009	Blautia	NA	-0.00341630129908639	0.924543870796454	0.977090911072135
Otu000259	uncultured	human_gut_metagenome	-0.0121353294253275	0.926417346295548	0.977569224311866
Otu000673	NA	NA	-0.00364999895954556	0.931136174630775	0.980952672073088
Otu000290	Sutterella	NA	0.00570068622822119	0.933280620743936	0.980952672073088
Otu000314	NA	NA	0.00976427218254276	0.935438002437301	0.980952672073088
Otu000267	uncultured	uncultured_bacterium	-0.00794590682369581	0.939288359112811	0.980952672073088
Otu001352	Bacteroides	NA	-0.00651710689751417	0.939479680996506	0.980952672073088
Otu000470	NA	NA	0.00363555047981903	0.940938499034252	0.980952672073088
Otu000119	Coprococcus_2	uncultured_bacterium	0.0174145385737724	0.943666874641353	0.980952672073088
Otu000450	NA	NA	-0.00369235511280112	0.9447234445864	0.980952672073088
Otu000617	Rikenellaceae_RC9_gut_group	uncultured_bacterium	0.00341632048297635	0.945754882345445	0.980952672073088
Otu000164	Ruminococcus_1	human_gut_metagenome	0.0147239899774263	0.947589478206709	0.980952672073088
Otu000124	Holdemanella	uncultured_bacterium	0.0106846299456096	0.948824947102046	0.980952672073088
Otu000328	Ruminococcaceae_UCG-013	uncultured_bacterium	0.00639127118092046	0.950013375296033	0.980952672073088
Otu001429	Bifidobacterium	NA	0.00224783811582441	0.951062492305672	0.980952672073088
Otu000272	Shuttleworthia	uncultured_bacterium	-0.00685167769568976	0.951507255108003	0.980952672073088
Otu000815	Bifidobacterium	NA	0.00350146636449684	0.953693170525474	0.980952672073088
Otu000332	Blautia	NA	-0.00704217219266397	0.953702207947084	0.980952672073088
Otu000558	Ruminococcaceae_UCG-008	uncultured_bacterium	0.00290343032246049	0.953862409326883	0.980952672073088
Otu000588	NA	NA	0.0018056201277383	0.957748780543007	0.982600003229101
Otu000027	Bacteroides	Bacteroides_caccae	0.0177294472241525	0.959358020154477	0.982600003229101
Otu000067	Faecalibacterium	uncultured_bacterium	0.0211469716167171	0.959862302341009	0.982600003229101
Otu000375	uncultured	NA	-0.00197605871553023	0.96117703804242	0.982600003229101
Otu001295	Lachnoclostridium	NA	-0.0024070585071754	0.964886157584521	0.984928303291024
Otu000062	Dorea	Dorea_formicigenerans_ATCC_27755	0.00864440729754691	0.975615697766313	0.992264025151448
Otu000611	Ruminococcaceae_UCG-010	uncultured_organism	-0.00122638596139218	0.977246500035072	0.992264025151448
Otu000173	Ruminococcaceae_UCG-003	uncultured_organism	0.00516096474379818	0.977639976025251	0.992264025151448
Otu000408	Ruminiclostridium_1	NA	0.001382762189062	0.977841582925409	0.992264025151448
Otu000415	Ruminiclostridium_9	NA	-0.0021831723892759	0.982831089900053	0.99585830611375
Otu000632	uncultured	NA	-0.000592452584641978	0.985398815532055	0.996991742773609
Otu000294	Cloacibacillus	Cloacibacillus_evryensis_DSM_19522	0.00115223589014772	0.989398446344667	0.997382586209642
Otu000036	Intestinibacter	NA	0.0034995944633841	0.990961060740115	0.997382586209642
Otu000724	Ruminococcaceae_UCG-013	uncultured_Clostridiales_bacterium	-0.000105717362627117	0.993839697531542	0.997382586209642
Otu000499	Bacteroides	NA	-0.000762134258349268	0.99442573758368	0.997382586209642
Otu000097	Turicibacter	uncultured_bacterium	-0.00157281624252647	0.994527520063585	0.997382586209642
Otu000730	NA	NA	-0.000359778916691919	0.996133772931902	0.997382586209642
Otu001237	NA	NA	0.000397568902519596	0.996334388369104	0.997382586209642
Otu000138	Ruminococcaceae_UCG-002	uncultured_rumen_bacterium	-0.000703702564408477	0.997382586209642	0.997382586209642
