# Supplementary material for: Maternal carriage of Prevotella during pregnancy associates with protection against food allergy in the offspring
Source: Nat Commun. 2020 Mar 24;11:1452. doi: 10.1038/s41467-020-14552-1 (PMC7093478; doi:10.1038/s41467-020-14552-1)
Supplement: Supplementary file 4 — Source Data [file 41467_2020_14552_MOESM4_ESM.zip › source_data/figure_3_raw_data.csv]

phenotype	otu_count	total_count
Not allergic	0	3950
Not allergic	0	3288
Not allergic	0	3249
Not allergic	0	2877
Not allergic	0	3355
Not allergic	0	2567
Not allergic	0	3110
Not allergic	0	3858
Not allergic	0	4472
Not allergic	0	3534
Not allergic	0	2602
Not allergic	0	3426
Not allergic	0	1031
Not allergic	0	3988
Not allergic	0	3920
Not allergic	0	3477
Not allergic	0	3110
Not allergic	0	6219
Not allergic	0	4467
Not allergic	0	4547
Not allergic	0	3555
Not allergic	0	2984
Not allergic	0	3650
Not allergic	0	2756
Not allergic	0	793
Not allergic	0	3817
Not allergic	0	2073
Not allergic	0	2545
Not allergic	0	3196
Not allergic	0	3357
Not allergic	0	3940
Not allergic	0	3156
Not allergic	0	2551
Not allergic	0	3260
Not allergic	0	2699
Not allergic	0	6685
Not allergic	0	3464
Not allergic	0	4613
Not allergic	0	4375
Not allergic	0	3670
Not allergic	0	2819
Not allergic	0	2771
Not allergic	0	3984
Not allergic	0	4173
Not allergic	0	4513
Not allergic	0	3213
Not allergic	0	2461
Not allergic	0	3024
Not allergic	0	718
Not allergic	0	3637
Not allergic	0	6718
Not allergic	0	3677
Not allergic	0	3204
Not allergic	0	2642
Not allergic	0	4189
Not allergic	0	3331
Not allergic	0	2234
Not allergic	0	1892
Not allergic	0	2349
Not allergic	0	1994
Not allergic	0	1721
Not allergic	0	3320
Not allergic	0	1953
Not allergic	0	3201
Not allergic	0	3055
Not allergic	0	2590
Not allergic	0	2582
Not allergic	0	1970
Not allergic	0	3126
Not allergic	0	2316
Not allergic	0	3179
Not allergic	0	2350
Not allergic	0	2187
Not allergic	0	4276
Not allergic	0	5643
Not allergic	0	3712
Not allergic	0	2919
Not allergic	0	2573
Not allergic	0	2647
Not allergic	0	2415
Not allergic	0	2963
Not allergic	0	4466
Not allergic	0	1995
Not allergic	0	2400
Not allergic	0	3963
Not allergic	0	3269
Not allergic	0	724
Not allergic	0	6546
Not allergic	0	4572
Not allergic	0	3990
Not allergic	0	3268
Not allergic	0	2075
Not allergic	0	2751
Not allergic	0	4209
Not allergic	0	4327
Not allergic	0	3243
Not allergic	0	727
Not allergic	0	3384
Not allergic	0	2536
Not allergic	0	4096
Not allergic	0	4770
Not allergic	0	2569
Not allergic	0	2980
Not allergic	0	5478
Not allergic	0	6549
Not allergic	0	3846
Not allergic	0	6589
Not allergic	0	2479
Not allergic	0	3827
Not allergic	0	2513
Not allergic	0	4575
Not allergic	0	3476
Not allergic	0	3561
Not allergic	0	3780
Not allergic	0	1873
Not allergic	0	3191
Not allergic	0	854
Not allergic	0	5249
Not allergic	0	3164
Not allergic	0	4720
Not allergic	0	2388
Not allergic	0	5186
Not allergic	0	3935
Not allergic	0	2565
Not allergic	0	2562
Not allergic	0	4959
Not allergic	0	2420
Not allergic	0	5548
Not allergic	0	1526
Not allergic	0	855
Not allergic	0	5381
Not allergic	0	3307
Not allergic	0	4044
Not allergic	0	5740
Not allergic	0	4387
Not allergic	0	2758
Not allergic	0	4600
Not allergic	0	4442
Not allergic	0	4205
Not allergic	0	2505
Not allergic	0	3983
Not allergic	0	20499
Not allergic	0	13549
Not allergic	0	22433
Not allergic	0	26782
Not allergic	0	20058
Not allergic	0	13451
Not allergic	0	28332
Not allergic	0	14599
Not allergic	0	8236
Not allergic	0	24456
Not allergic	0	2302
Not allergic	0	42413
Not allergic	0	52579
Not allergic	0	24033
Not allergic	0	14160
Not allergic	0	29779
Not allergic	0	10485
Not allergic	0	27123
Not allergic	0	36967
Not allergic	0	21840
Not allergic	0	18842
Not allergic	0	7806
Not allergic	0	19381
Not allergic	0	14067
Not allergic	0	20792
Not allergic	0	23118
Not allergic	0	20514
Not allergic	0	16076
Not allergic	0	8450
Not allergic	0	17808
Not allergic	0	22281
Not allergic	0	22393
Not allergic	0	16127
Not allergic	0	29411
Not allergic	0	28263
Not allergic	0	20834
Not allergic	0	16797
Not allergic	0	48040
Not allergic	0	17689
Not allergic	0	12307
Not allergic	0	16066
Not allergic	0	20854
Not allergic	0	25826
Not allergic	0	18436
Not allergic	0	17213
Not allergic	1	3335
Not allergic	1	7072
Not allergic	1	2793
Not allergic	1	2620
Not allergic	1	19083
Not allergic	1	14230
Not allergic	1	15441
Not allergic	1	14730
Not allergic	2	29138
Not allergic	3	4102
Not allergic	3	2741
Not allergic	3	15448
Not allergic	4	2480
Not allergic	4	2694
Not allergic	5	2354
Not allergic	6	4280
Not allergic	6	17180
Not allergic	7	4556
Not allergic	10	4589
Not allergic	16	5030
Not allergic	18	16643
Not allergic	21	2129
Not allergic	25	3053
Not allergic	30	1820
Not allergic	31	4605
Not allergic	46	22582
Not allergic	71	2552
Not allergic	72	14333
Not allergic	79	1961
Not allergic	80	14546
Not allergic	96	14213
Not allergic	125	4521
Not allergic	135	17357
Not allergic	147	3913
Not allergic	179	20258
Not allergic	289	2745
Not allergic	369	2939
Not allergic	371	11388
Not allergic	496	5511
Not allergic	517	2276
Not allergic	618	2621
Not allergic	954	9630
Not allergic	1002	2643
Not allergic	1055	3904
Not allergic	1279	3473
Not allergic	1528	3912
Not allergic	1958	3056
Not allergic	3051	4652
Not allergic	6849	15830
Not allergic	7744	15522
Food allergic	0	2799
Food allergic	0	3455
Food allergic	0	3129
Food allergic	0	4102
Food allergic	0	3282
Food allergic	0	3922
Food allergic	0	3479
Food allergic	0	3965
Food allergic	0	4740
Food allergic	0	3630
Food allergic	0	4219
Food allergic	0	2044
Food allergic	0	2536
Food allergic	0	2783
Food allergic	0	2383
Food allergic	0	5455
Food allergic	0	2346
Food allergic	0	3824
Food allergic	0	2258
Food allergic	0	2552
Food allergic	0	2742
Food allergic	0	3046
Food allergic	0	3234
Food allergic	0	2721
Food allergic	0	3111
Food allergic	0	3295
Food allergic	0	2888
Food allergic	0	3202
Food allergic	0	2793
Food allergic	0	8883
Food allergic	0	4005
Food allergic	0	7041
Food allergic	0	6617
Food allergic	0	3258
Food allergic	0	4605
Food allergic	0	3477
Food allergic	0	3279
Food allergic	0	4512
Food allergic	0	5671
Food allergic	0	3421
Food allergic	0	5180
Food allergic	0	3012
Food allergic	0	23088
Food allergic	0	24787
Food allergic	0	19305
Food allergic	0	23319
Food allergic	0	18148
Food allergic	0	19214
Food allergic	0	24335
Food allergic	0	19888
Food allergic	0	18174
Food allergic	0	22092
Food allergic	0	14209
Food allergic	1	3764
Food allergic	1	19056
Food allergic	1	22412
Food allergic	2	15196
Food allergic	37	2938
