# Supplementary material for: Maternal carriage of Prevotella during pregnancy associates with protection against food allergy in the offspring
Source: Nat Commun. 2020 Mar 24;11:1452. doi: 10.1038/s41467-020-14552-1 (PMC7093478; doi:10.1038/s41467-020-14552-1)
Supplement: Supplementary file 4 — Source Data [file 41467_2020_14552_MOESM4_ESM.zip › source_data/figure_4_raw_data.csv]

group2	B	D	Percentage	fa2
Low	83	113	26.548672	Food allergic
High	104	128	18.75	Food allergic
Low	20	22	9.090909	Food allergic
High	27	28	3.5714285	Food allergic
Low	30	113	73.451324	Not food allergic
High	24	128	81.25	Not food allergic
Low	2	22	90.909088	Not food allergic
High	1	28	96.428574	Not food allergic
