# Supplementary material for: Maternal carriage of Prevotella during pregnancy associates with protection against food allergy in the offspring
Source: Nat Commun. 2020 Mar 24;11:1452. doi: 10.1038/s41467-020-14552-1 (PMC7093478; doi:10.1038/s41467-020-14552-1)
Supplement: Supplementary file 4 — Source Data [file 41467_2020_14552_MOESM4_ESM.zip › source_data/figure_5_raw_data.csv]

randomsubcohort	p9_ra	hhsize	pcopri_expression
1	0.000064762644906418	3	0.000165112
1	0	2	0
1	0	3	0.001488711
1	0	3	0
1	NA	2	0
1	0	2	0
1	NA	5	NA
1	0.372010799691437	2	29.366798
1	NA	3	NA
1	0	4	0
1	0	2	0
1	0	3	0
1	0	5	0
1	0.261425686289176	2	20.456469
1	0	2	0
1	0	3	0
1	0.00851621356043236	4	1.8687037
1	0	3	0
1	0	4	0
1	0.00673181324647123	3	7.4362602
1	0	4	0.010965026
1	0	3	0
1	0	2	0.000097800003
1	0	3	0
1	0	3	0
1	NA	4	NA
1	0	4	0
1	0	3	0
1	0	2	0
1	0	2	0
1	0.0014018691588785	6	0.50044185
1	0.0000678886625933469	4	0
1	0	3	0
1	0	5	0
1	0.000299850074962519	2	0
1	0	3	0
1	0	3	0
1	NA	2	NA
1	0	4	0
1	0	4	0
1	0	2	0.000077199998
1	0	2	0.0000311
1	0.000349243306169965	2	0
1	0	3	0
1	0	3	0
1	0	4	0
1	0.661650902837489	4	41.659412
1	0	4	0
1	0	4	0
1	NA	3	NA
1	0	2	0
1	0	3	0
1	0	2	0
1	0.0001822821728035	3	0.44772688
1	0	2	0
1	0	2	0
1	0	4	0
1	0	4	0
1	0	4	0
1	0.00961583563957034	4	5.0675278
1	0	2	0
1	0	4	0
1	0	3	0
1	NA	4	0.993918
1	0.100415368639668	3	13.31782
1	NA	3	NA
1	0	3	0
1	0	3	0
1	0	5	0.14574938
1	0	2	0
1	0	3	0
1	0	2	0.0000256
1	0	4	0.00014278101
1	0.00337972166998012	4	0.90196365
1	0.00109449106165633	3	0.017504036
1	0	3	0.005802705
1	0	2	0
1	0	3	0
1	0	2	0
1	0	3	0.010083228
1	0	2	0
1	0.0968971148611867	2	10.114624
1	0	3	0
1	NA	3	0
1	0	3	0.000110568
1	0	2	0
1	0	5	0
1	0	3	0
1	0	4	0.000076099997
1	0	4	0
1	0.0000446189541317151	3	0
1	0	3	0
1	0	3	0
1	0.033807516684229	3	6.2252111
1	0.000975134080936129	5	2.2546854
1	0	2	0.001153367
1	0	2	0
1	0	2	0
1	0	2	0
1	0	3	0
1	0	3	0
1	0.369133314137633	2	51.924568
1	0	1	0
1	0	2	0
1	0	2	0.000324344
1	0	3	0
1	0	4	0
1	NA	4	NA
1	NA	4	0
1	0	2	0.0000253
1	0.229789103690685	3	21.488281
1	0.0164835164835165	2	9.2088337
1	0	3	0
1	0	3	0
1	0	3	0
1	0	3	0
1	0	4	0.52895397
1	0.0000686388907955247	2	0
1	0	2	0
1	0	3	0
1	0	3	0
1	0.0020370206359047	2	0.68366611
1	0.51443113000902	3	53.223522
1	0	2	0
1	0	4	0.00038235399
1	0.282274590163934	3	15.878355
1	0.00212404418011895	5	0.00082045398
1	0.0000524769101595298	3	0
1	NA	4	NA
1	NA	4	0
1	0	4	0
1	0.146308268118408	4	29.37241
1	0	2	0.13620837
1	0	4	0.0000588
1	0	3	0
1	0	4	0
1	0	2	0
1	0	3	0.000043200002
1	0.433291219204043	2	99.74733
1	0	4	0
1	0	3	0
1	0	2	0.000075399999
1	0	1	0
1	0	3	0
1	0	3	0
1	0	4	0.000068100002
1	0.030564263322884	3	6.5741601
1	NA	4	NA
1	0.00556854117970576	2	1.1653501
1	0	2	0
1	0	5	0
1	NA	2	NA
1	0	2	0
1	0	2	0
1	0.000381679389312977	3	0.41950297
1	0	4	0.000069399997
1	0	3	0
1	NA	3	NA
1	0	3	0
1	NA	4	NA
1	0	3	0
1	0	4	0
1	0	3	0
1	0	4	0
1	0.000141402714932127	3	0
1	0.00108153578080875	4	0.73501152
1	0	3	0
1	0	4	0
1	0.249141549027089	4	40.262714
1	0	2	0.000076999997
1	0	3	0
1	0	2	0
1	0	3	0.000098299999
1	0.00153643546971027	2	0.73604959
1	0	3	0
1	0	3	0
1	0.00516291076536664	3	2.3341925
1	0.000352609308885755	4	0.073226236
1	0	3	0
1	NA	3	0
1	NA	2	NA
1	NA	2	NA
1	0.0000702740688685875	3	0
1	0	3	0
1	0	2	0
1	0	2	0
1	NA	4	0
1	0	2	0
1	0	4	0.037714679
1	0	4	0.000084300002
1	NA	3	NA
1	0.694371727748691	4	76.151215
1	0	5	0
1	NA	3	0
1	0	2	0.80038315
1	0	3	0
1	0	3	0.00052726199
1	0	3	0
1	0	2	0
1	0.00026567481402763	3	0
1	0	2	0
1	0	3	0
1	NA	3	0
1	0.0402855685874554	3	5.3436055
1	0	3	0
1	0	3	0
1	0	2	0
1	0.00928028433211571	4	2.3284135
1	0.0072468866530641	2	3.4279926
1	0	2	0
1	0	4	0
1	NA	4	NA
1	0	3	0
1	0	3	0.000048599999
1	0	2	0
1	0	2	0
1	0	2	0
1	0	2	0
1	NA	2	NA
1	0	3	0.000035599998
1	0	3	0
1	0	3	0.00042298099
1	0	3	0
1	0.387438516836928	2	26.106258
1	0	3	0.000054
1	0	3	0.00027729699
1	0	1	0
1	0	2	0.000018000001
1	0.00161290322580645	3	0.41826773
1	0	4	0
1	0	4	0
1	0	2	0
1	0	3	0
1	0	3	0
1	0	2	0
1	0	4	0
1	0	3	0
1	0	3	0
1	NA	2	NA
1	NA	4	NA
1	0.00800829636457913	5	2.7439954
1	0	3	0
1	0	4	0
1	0	4	0
1	0.0396115512394582	7	3.3084698
1	0	2	0
1	0	2	0
1	0	3	0
1	0	2	0
1	0	4	0.0023953191
1	0.0000524026620552324	3	0
1	NA	2	NA
1	0	4	0
1	0.0296394602963946	2	7.3941641
1	0	3	0
1	0	2	0
1	0	2	0
1	0	3	0
1	NA	3	10.583552
1	0	2	0
1	0	2	0
1	0.00986378581493659	2	1.2679267
1	0	2	0
1	0	4	0.000042700001
1	0	3	0
1	0	3	0.000139443
1	0.43021472392638	3	68.258293
1	0.000152384822471682	3	0
1	0.000358037952022914	2	0.0000132
1	0	2	0
1	0	3	0.29955187
1	0.00371845949535193	3	1.083353
1	0	2	0
1	0	2	0
1	0	2	0
1	0	2	0
1	0	2	0
1	0	4	0
1	0	2	0
1	0	4	0
1	0	4	0
1	0	2	0.21606576
1	0	2	0.000048400001
1	0.00217912399215515	4	0.36839744
1	0	3	0.000055600001
1	0	3	0
1	0	2	0
1	0	3	0
1	NA	5	NA
1	NA	3	NA
1	NA	4	NA
1	0	2	0
1	0	2	0
1	0	2	0
1	0	3	0
1	0	3	0
1	0	3	0
1	0	2	0
1	0	2	0
1	0	3	0
1	0.105646630236794	4	8.0472832
1	0	4	0.000038099999
1	0.00148478099480327	3	0.61321515
1	0	2	0.0000032400001
1	0	3	0
1	0	3	0
1	0.000194199896426722	3	0
1	0	3	0
1	0	2	0
1	0	3	0
1	NA	4	NA
1	NA	2	NA
1	0	3	0
1	0	2	0
1	0	2	0
1	NA	2	NA
1	0	4	0
1	0.302684356680037	4	22.485123
1	0	2	0
1	0	3	0
1	0	3	0
