# Supplementary material for: Maternal carriage of Prevotella during pregnancy associates with protection against food allergy in the offspring
Source: Nat Commun. 2020 Mar 24;11:1452. doi: 10.1038/s41467-020-14552-1 (PMC7093478; doi:10.1038/s41467-020-14552-1)
Supplement: Supplementary file 4 — Source Data [file 41467_2020_14552_MOESM4_ESM.zip › source_data/Supplementary_figure_2_raw_data.csv]

Otu000677	Otu000041	Otu001397	Otu000697	Otu001379	Otu000862
0.00308473961168572	0.0900018145527127	0	0.00381056069678824	0	0
0	0.368269507630291	0	0.000863806507342355	0	0
0.00193465176268272	0.655846947549441	0	0.00386930352536543	0	0
0.0030268634127885	0.379114642451759	0	0.00454029511918275	0.000378357926598562	0.000378357926598562
0.012761780104712	0.640706806282722	0	0.0409031413612565	0	0
0	0.000731350560702097	0	0.000243783520234032	0	0
0.0102249488752556	0.390593047034765	0	0.0293967280163599	0	0
0.0011446012972148	0.23578786722625	0	0.0122090805036246	0	0
0.00175746924428822	0.227152899824253	0	0.000878734622144112	0	0
0	0.00818866688503112	0	0.000327546675401245	0	0
0.00117554858934169	0.0278213166144201	0	0.00156739811912226	0	0
0.000766675185279836	0.037567084078712	0	0.00127779197546639	0	0
0	0.00318091451292247	0	0.000198807157057654	0	0
0	0.10528233151184	0	0.000364298724954463	0	0
0.0105478053759782	0.125552909152773	0	0.0102075535896563	0	0
0.0011059500110595	0.0276487502764875	0	0.0008847600088476	0	0
0.000512295081967213	0.270235655737705	0	0.0112704918032787	0.000256147540983607	0
0	0.00502337263657294	0	0.000139538128793693	0	0
0.0000576136429106412	0.00777784179293657	0	0.000172840928731924	0	0
0.000252684775742262	0.432659507264687	0	0.000189513581806696	0.000189513581806696	0
0.0000703581228452825	0.00675437979314712	0	0.000422148737071695	0	0
0	0.00549979375773408	0	0.0000687474219716761	0	0
0.00528282437830177	0.498904780311816	0	0.0100502512562814	0	0.000193274062620796
0.000702493853178785	0.0325781524411661	0	0.000526870389884088	0	0
0.000207684319833853	0.0990654205607477	0	0.00103842159916926	0	0.000103842159916926
0.0000987264290650607	0.00883601540132293	0	0.000345542501727712	0	0
