# Supplementary material for: Maternal carriage of Prevotella during pregnancy associates with protection against food allergy in the offspring
Source: Nat Commun. 2020 Mar 24;11:1452. doi: 10.1038/s41467-020-14552-1 (PMC7093478; doi:10.1038/s41467-020-14552-1)
Supplement: Supplementary file 4 — Source Data [file 41467_2020_14552_MOESM4_ESM.zip › source_data/Supplementary_figure_6_raw_data.csv]

MDS1	MDS2	MDS3	MDS4	MDS5	MDS6	MDS7	MDS8	MDS9	MDS10	MDS11	MDS12	MDS13	MDS14	MDS15	MDS16	MDS17	MDS18	MDS19	MDS20	MDS21	MDS22	MDS23	MDS24	MDS25	MDS26	MDS27	MDS28	MDS29	MDS30	MDS31	MDS32	MDS33	MDS34	MDS35	MDS36	MDS37	MDS38	MDS39	MDS40	MDS41	MDS42	MDS43	MDS44	MDS45	MDS46	MDS47	MDS48	MDS49	MDS50
-0.0308252798862814	0.00543998092773265	0.00928468381584411	0.0926707890964955	-0.071867515115877	-0.0842808302814237	0.00674897935993411	-0.0786075120906121	-0.0459719331439148	0.022643853385513	-0.011878857509828	-0.000289553819019015	0.0298546773496371	0.0603341467921106	-0.0696375469333431	-0.0397612060294714	0.0614637386418654	-0.049485854371866	0.00802228812112381	0.032484733252897	-0.0634974051120746	0.000593959316402594	0.0210624815224707	-0.00657281786225227	0.00159070845110633	-0.0213766419100126	-0.0185857240602375	0.019690676177375	0.0070460474497344	0.0128989017167251	0.00910732924557394	-0.0168566389132219	-0.0396580780972223	-0.0156549561297442	0.0656353771223828	0.0324847152500405	-0.0675799530223629	-0.0989491940031666	-0.102640723003249	0.0489649647219211	-0.00189254382575595	0.00563386294738747	-0.0979803569763867	-0.00805899783538932	0.00414071356257464	0.0643428254147402	-0.0875524717647678	0.0672550146665139	0.082348926092475	-0.114081560624634
0.00402220630943201	0.0653288636311778	0.0370024352804363	-0.00616054603925496	-0.0741572356263866	-0.0993895666437331	-0.0592395897382968	-0.0356709538461582	0.0370260430396962	0.116618073383328	-0.014963518932455	-0.0369366581727018	-0.0448139319257496	0.0546921960382991	-0.0895205093685856	-0.0924362344419116	0.0873595967994795	-0.0880549052234284	0.0353477031130728	0.0427560848426961	-0.110774447275936	0.0519050217166655	-0.0544885622424533	-0.110965662357179	0.0238122859088586	0.0463881844967699	0.144356159921636	0.111103894432233	0.061362820758292	-0.00471045236352939	0.0744363110989212	0.113754278543588	-0.122345109850222	-0.0886695297442293	0.0323029235411266	-0.0838586899902937	-0.105621212740195	0.0958626281250557	0.0331223679088129	0.0149641917243974	-0.11643774363569	-0.0054509245057047	-0.0271139158498791	0.093443717465231	-0.0375203221249764	0.072829834854816	0.0616255950543516	-0.0507547984473834	0.0466915429939571	0.113258825434088
0.0557927818590387	0.027956297076632	-0.0575938897839753	0.0622836210214481	0.0394168378434684	-0.000174533459542438	0.0460585962318316	0.0237272168471858	-0.0692083527976614	0.0468943473500749	-0.0496499989951338	0.00718328568499094	-0.00802468408609714	-0.0247671666706517	-0.0327939109664564	-0.0169513567757735	0.0482705464688018	0.0413404750616965	0.0708127792517274	-0.0545155698877764	0.0550546546997283	0.00436046888567992	-0.0565471782106191	-0.0866956200216256	0.0153680986446248	-0.0150979135443762	-0.0706592633624493	-0.0349112856945471	0.0631470254171146	0.0119883218167882	0.00039744410647031	0.0319501047487098	0.0273504300486986	-0.0702141450236412	-0.0210517519915599	0.0309383760805339	-0.0157416216596837	-0.00557895766630574	0.032404890838183	-0.0639311702438807	0.0074710827010468	0.0570389482372664	-0.0135223600908648	-0.0427206386180755	-0.0729956879858185	-0.0686985221112779	-0.0334595161765964	0.0471845548288721	-0.0702474073764689	0.0179620848167232
-0.0860813143453622	-0.0398566788354308	0.0168070933126116	0.0900391477945035	-0.00634173617857764	-0.0150961371920018	0.0205655303223898	0.00534177414541358	0.0223903888887411	-0.00475402493905206	-0.0083154315383816	0.0013855429410024	-0.0118793371840132	-0.0361922807454091	0.0190477403326969	-0.00491016997630954	-0.0567656454107989	0.0151197181482771	-0.0150426171070971	-0.0279069625524617	-0.0899268056764734	-0.0140772664031348	0.0180948043382186	-0.033969504940283	-0.0828225915199422	0.0374063980566909	-0.0412978086086404	0.0253910682469078	-0.00967580100482959	0.0368805981846227	0.0358954238309621	-0.046353838768751	-0.0283888841092279	0.0205555721936088	-0.0491324119416931	0.00603972487961234	0.0339229790522444	0.0437931266602091	0.0607652903175289	-0.0195844331196977	0.0213838039456287	-0.0374249602576477	0.030559363257615	0.0343245589572049	0.0512193916033087	-0.0538488302192305	-0.0809324060115307	0.014080963906581	0.0627112866893057	-0.00232637746059826
-0.0810577136152467	-0.0314640957120356	0.0355341200618584	-0.0151872258808946	-0.134500302112133	0.0381621385807786	0.0299414143823165	-0.0335599601474278	-0.00468416109408885	0.0732114658640665	0.0351520366506538	0.0502870710654534	-0.0800509956468323	0.0221554607736837	-0.064999606843072	-0.000882009092951363	0.127482471734393	-0.0172477983720074	0.0195124164157131	0.105267966187289	-0.0559270706609529	-0.0613341635821079	0.0125128213211255	0.0332411225882135	0.0239849758332845	-0.0648890554363807	-0.0247282548569746	-0.0282453761001424	-0.145295719754773	0.0218219097001495	-0.079153024807964	0.0786681363906215	0.111756268198047	-0.0933902473099362	-0.0225298889852085	0.0565225617378151	0.0401653390154686	0.0476150322513785	-0.027751323424981	-0.0352966681542121	0.000714929447456448	-0.0290900141307832	-0.0261615219334633	0.0370422112656336	-0.0681543078238108	-0.03182502345861	-0.0132375518142059	0.0748448214551301	0.0153409020219198	-0.0504110197974115
0.0362261039964148	-0.0136751440233943	-0.0711464624243193	0.0102538539285852	-0.0260705256898092	-0.0500709818017491	0.00267304756635964	-0.0279450780823801	-0.0353942970088125	0.0249233301931769	0.0375930537995002	0.0763674738224104	-0.0572972628545049	0.0997975702485924	0.140667736597555	-0.0407228117117022	0.027499722273795	0.00917779658845538	0.00320778668094624	0.0771866357826185	0.0388643369805044	0.107880517727963	-0.110333237667439	-0.0207922130167911	0.0085466172970576	0.0147385033111454	0.0883929547803569	-0.201312065686036	0.0302423349683909	-0.0221630063652058	0.00366637287278487	0.00645796436297828	0.109234037322452	0.0162135101053364	-0.00899131178742814	0.0289165793390022	-0.00188996454635479	-0.0149748849320915	-0.0623417247792664	-0.0154340300250841	-0.0737390391038233	0.0585676027069391	-0.0168095444232325	0.131743811890565	0.0131013975716357	-0.0017048710854422	-0.0244103411951154	-0.109382863898366	-0.0557208121399619	-0.131690535681667
0.0349007414547532	0.0579552582235623	-0.0557600029003928	0.0572987427931885	0.0224675154169837	0.0437160935708663	0.0772079578168346	0.00927765037202557	-0.0372205570704524	0.0364354425944934	0.00474001456886868	0.00536253641012669	0.00684070798575839	0.037422046526295	-0.0396252436785474	-0.039255304195981	0.061108007404438	0.0167395928463227	0.10786498355636	-0.100673904993314	0.0134444107309673	-0.0569303719968961	-0.121307974193894	-0.0700256257199028	-0.0671119978731594	-0.0330647482797591	-0.0360748329324516	-0.00974114010952558	-0.0122205663265901	0.0485012226409816	0.0425360711349066	0.0255231425371523	-0.0475650820231537	-0.014674395591741	-0.0493406258115813	0.0784536683137106	0.00879005104127065	0.0381431564845454	-0.00810900825482773	0.00999168304721793	0.0171078311763754	0.0751382097281137	-0.0948146606034956	0.100289640600746	0.0671132045325717	0.00365190105831331	0.0820050692138194	0.0899539526874103	0.104487317061728	-0.0547767690936204
0.0896694436107864	-0.0703647177092423	-0.0233780980165791	-0.00162263014151741	0.0178615091800629	0.0836707034556473	-0.0290657613327472	0.076769145851068	-0.0437167840134789	0.00608273776798816	-0.00312232026832574	-0.038637076090838	-0.0249253874786738	-0.0480981665789763	-0.00736185453405606	-0.050212718331037	0.0140846908323661	0.0137169819896761	0.0401702778047603	-0.0342677125615174	0.0123405012355791	-0.0704967772133316	0.0692312986490268	-0.113847184167866	0.0545293714985401	-0.0009171157177066	-0.0185328168729574	-0.0396134247139198	0.0306081902422413	0.010686569662477	0.0020039395826475	-0.0349360566414302	-0.0162164520114235	-0.012483658625037	-0.0404344552159771	0.012425551715091	0.0371085787584732	-0.0223636548932823	-0.0567196338932075	-0.0265716198551516	-0.0856521569186226	-0.0690896649337617	-0.00730343457208882	0.0335652455921757	0.00342872940545924	0.0922830919923225	-0.0877814349261381	-0.0263920082155542	0.0194916378640124	0.0529334365662276
-0.065233751727036	-0.0905359138910497	-0.00000710589776958977	0.104420782593953	-0.00788440044932901	-0.011780658893461	-0.00100592750707966	0.00587631445297042	-0.0281936865281781	0.0193149508487787	-0.0483855862419141	0.0170483256595626	-0.0189229362326294	-0.0410403548127587	0.0506860130615014	0.0306640898511155	-0.0734202301663487	0.0239393494695895	-0.0487783460520632	-0.0170651859550981	-0.0707694175957748	0.0637806094987066	-0.0365842395772867	-0.0575000855420269	0.00271627845851958	0.0149446418052854	0.0248931843013334	-0.0125007984143942	0.0531258975189669	0.0490363487037874	-0.0240361315752014	-0.0144432727516738	0.0231145679811087	-0.0205618001569225	-0.0652778265561197	0.0589186142654846	-0.0573546012101742	0.0513006190763507	0.00504276014387132	0.0305352625456332	0.0092681439247473	0.0352476705385566	0.0479966356618851	-0.0257714323661671	0.0882437511965341	-0.00744606168064083	0.0170737305680607	-0.00754865616417702	0.00523651544402289	-0.00804637410248054
-0.0196120213182399	0.0161440614632629	-0.0170837568897984	-0.0197329413933471	-0.127840998249591	0.124825467180943	0.0966892219284728	-0.0144735678846132	0.001505699861807	-0.0475028525768906	0.0356703831672556	0.0185708899864594	0.00351081983405666	-0.0405543797399923	0.0638775642090619	-0.0764116758694535	0.0146761153005918	-0.100253518761771	-0.0788990165081795	0.0907566505233405	-0.0318951594688721	0.0587210289242998	-0.0820181717252717	0.0409831990790625	0.0364586874586359	0.00221706108248836	0.00075480596435876	-0.0168758344618861	0.0529761189287278	-0.00286617447862101	-0.0119114353663036	0.0075428487451322	0.0117716415047713	-0.00041634088055258	-0.0515761323822422	0.0176096540129457	0.0285006266420912	0.047337198523312	-0.0130686492100395	0.0320291565300415	-0.041541616256821	-0.0179343838431645	0.0377042744907871	-0.125260160061429	0.0791911263244827	0.0287150158053558	-0.0932223094042173	0.0155254716222702	-0.048316226952458	0.0470423536627314
0.0901282319058023	-0.0738183923332868	-0.0239754956280898	-0.0112432356557088	-0.00380826999749909	0.00813101356582621	-0.0242652467209059	-0.00265681866932016	-0.0733221137540126	-0.030455694250446	0.0227206142666013	-0.0489795175688651	0.0361210413738176	0.0160796333267706	-0.00825275238995635	-0.0288593110444924	0.0141903913661282	-0.0826466021439669	-0.0164074880232062	-0.0810243363619029	-0.0278122401720811	-0.00552397329039228	0.0159622350342431	-0.0317130651017689	0.0149741571595967	-0.0499732463297173	-0.0198592393958305	-0.0288860123168663	0.0379701633653553	-0.0372315441908522	0.017624839708857	0.0406724634376361	-0.0483443862412781	-0.0491624054179348	0.0157452627084014	-0.00774510979434578	-0.071685694185166	0.00608076492316473	-0.0626907637949677	0.0171615595028169	-0.0816909574685116	-0.0384584058230527	0.000735740215582876	0.0394908857500001	-0.0622940117096478	0.0836603252192142	-0.0401238435892501	0.0182102764363872	0.053873695381404	-0.00576795588313435
0.0565838390926828	-0.0634403556196519	0.0539297070892199	-0.0829525661977908	0.0995843547975787	-0.0491816045562356	0.0139991419294815	0.0355831956224287	-0.0494142927375491	-0.0663004836989489	-0.0119840414183679	-0.0529125362950914	-0.00507704871915562	-0.0145664607532573	-0.0743939711565443	-0.0168047065288461	-0.020143606595072	-0.0341693021719856	0.0349866741840444	0.0232370070766593	-0.0444056813995227	-0.0282395126665392	-0.0591610705345747	-0.0866807093900859	-0.0310588881601516	-0.0811201663844468	-0.0734123977716451	0.0159077585960766	0.0257373309249883	-0.0372710787782898	0.107062588664949	0.0756799515119556	0.0560398447882651	-0.0130483298202951	0.0319955105261526	-0.0208995286413225	0.0387771386887059	-0.0102676084853201	0.00813454748389116	0.0532084916173425	-0.039478373739554	-0.0588495639559642	-0.0447768138755002	-0.0171658115366548	-0.0879370284980635	0.0126366457298524	-0.0769274461448343	-0.0146489710616806	-0.0123748280334268	0.0634050524761075
0.0284265335547645	-0.0367999578205877	-0.0420120125897068	0.0388394127865432	-0.0543045921265069	-0.0380694434141732	0.011033419172474	-0.0319972904891242	-0.039166782764793	0.00286250030585677	0.00321116114346191	0.0286152117132998	0.0551296570144247	-0.00722600083192652	0.0312439236233503	0.0150952588716546	-0.0266705885223721	-0.00147291321574809	-0.0683123360600885	0.087148672657366	0.0522085994825464	0.0433956994471004	0.00888423821172069	0.0674368978567078	-0.0101539049924662	0.00692400047128782	0.0470367164377331	0.0300283106314899	0.0666657666461901	0.049809754734118	-0.0060396594325802	0.0249831685508911	0.0174466669299733	-0.000740826389484079	-0.00637751319087312	0.0448485194755913	-0.0816868334420817	0.0938244227916796	-0.00834371530362843	-0.0665212510716785	0.0411808550830113	0.00486566986405244	0.0360003484608479	-0.014290841863377	0.165325810155757	0.0961381382086777	0.00788311442294905	-0.118803721967966	-0.014966538453468	0.0244117542294285
0.00656642776693695	0.039311036962135	-0.0455209998959113	-0.0432040127498141	0.0201753042609653	0.035256674662511	0.10576713107959	-0.00518299719080355	0.0234335472477748	-0.0444303080294206	-0.00810353865594103	-0.0139518349922342	-0.0165870710899969	0.050973339698755	0.0387957649123297	0.132703916509054	0.0281952987594581	-0.0571942159734274	-0.00312638470468177	-0.0355480918981486	-0.117165226839445	-0.0952255213339067	0.054372399270757	0.0284053261987971	-0.148863791334276	-0.0623705017810282	0.0104726282993819	-0.0407395334955785	-0.0129791008557067	0.132065987921269	0.0312064842142094	-0.0310370126023668	0.0658522878753951	-0.0145638226194293	0.0229645757222637	0.0422711829822347	0.0562005131983078	0.0762881559007148	0.020514240075035	0.0886968928661268	-0.0901342698886407	0.118680528246879	-0.00629528306211344	-0.123077824798018	0.123475630233922	-0.0108721217434285	0.0660794775575613	0.001229178196456	0.0895317982632982	0.0534056258396084
0.0696195752834284	-0.000831289614937382	0.00080601647498424	0.0548201919226005	-0.00926037631707512	0.0523687134818838	-0.0275447411736689	0.0554906934445559	-0.0295474752155604	0.0527972002829738	-0.00413929866990683	-0.0178411747196401	0.0203496341722706	-0.063991888868904	0.00799243814558482	0.0534372678430604	0.0192166500321705	0.0559985131688498	0.0224327709437037	0.0893442814845104	-0.134398439944827	0.0948276564966001	-0.159954552747683	-0.0601833571767187	-0.0796472588422716	-0.0108185375592468	0.107309235101231	0.0551599936617854	-0.0213362648911438	0.0562460872149928	-0.0192442220001742	-0.0352893369924443	-0.0746733938989151	0.0273676356075137	0.106146333825506	-0.0270845766004236	-0.0422196528561116	-0.0243593303791259	0.0109679203673866	-0.0211661225586198	0.111141477693625	-0.0162798791521487	-0.0611214859305394	-0.0778963043171894	-0.0413474122647475	-0.0716126704115376	0.0681202067004052	0.0541094687160328	0.00950306128240247	-0.0243833259141376
-0.00456918387193887	0.058947214029017	0.0807191288416726	-0.0127500427694927	-0.0955801928138299	0.0121957493887345	-0.00358894439843543	-0.00576585320411518	-0.0434384776035219	0.0491722078879189	0.0475203717699808	-0.0293298185291116	0.110296629722964	0.00632592501575886	-0.0232502220303916	0.0673160399890819	0.00717516771563828	0.0459918409381589	0.00762099496538024	-0.0515693696545615	-0.114061930224478	-0.0301491978787911	-0.00929019762420746	-0.0204626794127519	0.0386782304526493	-0.00471776236309139	-0.0533488798604712	-0.150137064082818	0.0472487101245755	-0.0265122801840331	0.0999948739545707	0.0141875845555423	-0.00487017343694037	0.183671283943648	0.000700107994200344	0.0170554328975837	-0.00795723748020653	0.0159234598138514	-0.0779197019375886	0.0286478924574944	-0.00762675378394043	0.00013915250612033	-0.0298058789832387	-0.0557688769299971	-0.0314419366145091	-0.0607269176585779	-0.0570099479906415	-0.0553374039963438	0.0660112830943991	0.0177258143699959
0.0554431672378161	0.0753588660310216	-0.00932597239396919	0.107667662884844	0.0145272165435186	0.0301723014577021	-0.0311291936020556	0.0472986453075841	0.106654089711417	0.0174501783692463	-0.0648882759816165	-0.0551339936356716	0.00738840822145243	0.00429669610689012	-0.0728095931798739	-0.0337188534410286	0.0711996801904557	-0.067907781179833	0.0228814094634258	-0.0755491939606385	0.0307966174618383	-0.0371555395696212	0.0615996578957773	-0.0620280164632755	0.108368280604006	0.0597670091074579	-0.0718089872155405	0.0312883394769894	0.0381557375192412	0.0336988195937879	-0.0470830800473826	-0.0238869869471556	-0.0337747412736526	-0.0542791446253191	-0.0193232210499288	0.0176313968770134	0.0263180388461376	-0.0238685863724237	-0.12161716259508	0.0224589989039083	-0.0690195591251894	-0.0430255049161112	-0.0556808624583294	0.120711910934424	0.0163543240395618	0.0247095940814175	-0.011062162573085	-0.0655206236404321	-0.0296700534883332	0.0902412654412186
-0.0476398153264835	0.023217438827932	-0.0292106669404734	-0.117642440850267	-0.0455225601675213	-0.0180755597423338	-0.00707914202454184	0.028595274288717	-0.0260754043183125	0.0838034963744147	0.0864672237370421	0.106482422109932	0.0258327379880052	-0.0761981217881712	-0.00435069113989768	0.0782998417019669	0.00141785682986987	-0.00763205486676947	-0.110472662276528	-0.100995200039829	0.0355940984450518	-0.0778905594728592	-0.00244998304778615	-0.0213471081561955	0.0951627797199251	0.0123835837826299	-0.0977935534920855	0.112328806099448	-0.173540360527203	0.119221345762491	-0.0109718159408662	0.102776601436079	-0.101489298852584	-0.032264930723684	-0.142244624394728	-0.0646563478120868	-0.0519001378246453	-0.0272159060433207	-0.0712503056171906	-0.0129117048562027	-0.0576117241683317	-0.0150297136491861	-0.244668791121432	-0.118648360074542	0.0880008814548202	-0.109288413603876	-0.0611425366979385	-0.0630846593011053	-0.055518971845409	0.164643319918526
-0.0272901433328562	0.0490438054837038	0.048007233762332	-0.0670722094413986	0.00948461892112238	0.0716877332697776	-0.0343585031957414	-0.00989771489269763	0.025471432454251	0.0483893256175686	0.0160866990133291	-0.0524914002918325	0.0263466354009424	0.0781141733247252	0.0596362292587645	0.0513992717729229	0.0116920591309812	0.066195987187265	0.0139947895009211	-0.0089044603951274	0.045555493300772	-0.0746911004455353	-0.0671958224112392	0.00998377492101753	0.00199368984859033	-0.0537621364997378	0.109119592747141	0.0599659850608556	-0.0614668996649022	0.0122865299011594	0.0681007010798489	-0.0832007866186457	-0.00104615710480489	-0.1109128768776	-0.117475653853307	0.0557744948780724	-0.05859300770753	-0.075282526557739	0.256314646262847	0.220738611264416	-0.0751899015595569	-0.346738697137706	0.0428473659193717	0.102394686928027	0.279566206941357	-0.0227895232076019	0.0972581219695306	0.015890461541318	-0.184323164807516	-0.0308413256535384
0.0341218773375252	0.0803878584005367	-0.0128610346725996	0.0690575961960261	0.0536657750074095	0.0886574128683886	-0.0822685119316925	0.135361379511493	-0.0125715413330757	0.0469056514643906	0.121098444742641	0.0340739746163027	-0.00538282756624926	-0.0111178472279507	-0.142184563219999	-0.0506029583160853	-0.117824665142438	-0.0458692885815478	0.0718849352583158	-0.0186286326188151	0.0187260054194369	0.0378609509345203	-0.00422418566474102	0.0498149294593015	0.00197854505046139	-0.0695470592378137	0.0248917070006377	-0.0103441165973552	-0.0145730890092272	0.0332331116606387	-0.115195878194394	-0.0279298489397395	-0.00811726154508254	-0.0660349346699697	-0.0163086805764147	-0.103316023962551	0.00424236907803887	0.0229388588401325	0.10092523727705	0.114596023394728	0.00641765811112498	0.111397849460146	-0.0483903261674674	-0.0149100694756449	-0.0857020521187627	-0.0923611566880618	-0.0174321599675162	0.0679804332972505	-0.0706497884306764	0.034747984246034
-0.151780912258809	-0.0621377266947966	-0.0108119184479276	0.0150840892006576	0.0427773108022324	0.00337813649585188	-0.0220402477074737	0.0428113644701072	-0.0384594615372547	0.00048641423874277	-0.0165701482942869	-0.0277312692173977	-0.0229551000421058	-0.027858031985812	0.00961670576233143	0.018659801361178	-0.00168482942372176	-0.0488111267926394	-0.0146259394145632	-0.0778455552163831	-0.0545182047314792	-0.0423895741094642	-0.0308523310164089	-0.0654505536829262	0.0469345137810468	-0.0420030036637079	0.046515680729899	0.0350675380871104	-0.048583812435789	-0.0152306245562802	-0.0825858793675919	0.0893140706297677	-0.000451560839249189	0.0220327357062328	-0.151705125355038	-0.0168017730970932	0.0357461813580958	0.0639295825556608	0.0229939139338955	-0.011877525054888	0.0573971453207187	-0.0209059773587918	-0.0262341292933506	-0.0393414681983849	-0.0107575347539144	0.0977663514745643	-0.0565476994463857	-0.0341048249594905	-0.0441341288422845	-0.0244475481626473
0.0565645218802176	-0.0467745525626736	-0.00542240714592235	-0.0119392372309478	-0.0128683783073938	-0.0692044588576759	0.012218469229013	-0.0130448652169042	0.0689280261192501	-0.013812275786036	-0.031907810903133	0.0369524045779108	0.0122481008849211	-0.0353978774523072	0.107273529985222	0.0300518545298132	0.0158717756937225	0.00578064709929472	-0.0417606951000737	-0.0178787390891293	0.0760319029645441	-0.0597563343854926	-0.0175766552438167	-0.0774207162378607	0.0471856951075868	0.0623293484992883	0.0427883614180164	0.0575767445312731	-0.0275976349326231	-0.071752645002493	0.0564975691742739	-0.0346492249652687	0.0424065032617039	0.0345651744362432	0.078069111078093	-0.014286298445747	-0.0434540624839416	0.0129751120565618	-0.0203848226919271	0.104274799839169	0.106328885195362	0.0630169428060933	0.0372744264596757	0.00429739986522163	0.00137052266628821	-0.00653083693525033	0.0709783416113369	0.0945540658480805	0.0650339367247676	-0.0542271310061508
0.0274646196370266	0.0690802321007119	0.0828076300635259	0.0425377222068985	-0.0423065555985175	0.0303716726093279	0.0235346539712979	-0.019198331208095	-0.0364605851844953	0.00908998743277675	-0.0169571995669039	-0.0101912056752683	0.018090692438623	0.0782539508636799	0.0686733682523742	0.0566964696696413	-0.0605890874989914	0.0661993997598048	0.0382664779304983	0.00165306209728812	-0.135104473252846	-0.05309398060833	0.0476904820598434	0.0207981503777449	-0.0792870282874322	0.0558529436055657	-0.0353806322010887	-0.0904394687763987	-0.0730912449127387	0.0268198953622299	0.01941132498218	0.120527115934114	-0.0230486403688784	0.068772258181235	0.0862488210386375	-0.0386318580595388	0.0333702992789537	-0.0471490679099935	-0.0818957921277026	0.0897354840323429	-0.0185293838190012	0.00988250327013569	-0.0208636653104502	-0.0205356711031707	-0.0370997238924398	0.00751532961619851	-0.00158789872228295	-0.0684742834054143	0.0755032937288306	0.00882957382229532
0.0286813904933979	0.0509733802045315	-0.0817476956273882	0.0328590689535602	-0.00149614960051905	0.0665045995674066	-0.10375397679376	0.0824491613178422	-0.0507383662885976	-0.0555533880868222	0.0816772218132191	-0.0397904018265182	-0.0339903125172076	-0.0791876808460246	-0.0186174246390359	-0.0556210001112061	-0.0463310115131397	-0.0239642551728757	0.080323376537386	-0.0196670520956355	-0.0450018920607927	0.00722372515119509	0.0793177267210977	-0.0647333835077724	-0.0136269024539092	-0.0375869870177018	-0.111508668549219	-0.0183486113386649	0.00244672989137416	-0.0680779554120191	0.0390487533916309	0.0487956740881728	0.0256518968016892	0.0466808130026227	0.0128222359998759	-0.022929408763104	0.097635629572321	-0.0759024803821998	-0.0178697858313438	0.0379480139792365	0.0614203372922126	0.0368845286649442	0.0382212744641248	0.0977955992923835	-0.0213984737587503	-0.0789336675136417	-0.0223143184190848	-0.0805130006198408	-0.00878320279144334	-0.00634406306177
0.0427138408977752	-0.0454021237013945	0.0571122170309332	-0.00154606388731298	-0.0486102346466057	0.0669039004051377	0.0831358531154502	-0.0151540135275991	-0.0455806967021534	-0.105766559476673	0.011128837295541	0.0130010635155609	-0.025116742739929	-0.0170429396720059	0.0111443252323408	-0.0346212955112815	-0.0360768321960083	-0.0366214645703682	-0.00928425987868555	0.0686913635574022	-0.00167935251383828	0.00129464917277307	0.0236606980295339	-0.0410435751242694	0.0123023956534967	-0.0652544548531285	0.00466363611029547	0.0332616794972371	0.0116674660883242	0.020309005708753	-0.00497358191513667	0.0302702855059628	-0.0209344840531882	0.103796793472399	-0.0536483066744798	0.0459631536117977	0.0882079951149264	-0.003593857217172	-0.0553232410293786	-0.010411836964133	0.0993871416249737	-0.0357805473512675	0.0187067945162887	0.0202439963895241	-0.00975264401141235	0.011537540686328	0.00964541933658015	-0.0487037989994778	0.0895567182070352	-0.0200583136930063
0.0217230878311651	0.040407972825675	0.0473569134593441	0.004331373629938	-0.0778824990694723	-0.0486481667142747	-0.0440590195666974	-0.00963636172967426	0.180702479600349	0.0909584917986347	-0.052175346622496	-0.0485876752017264	-0.0299203911441982	0.126826831260322	-0.0126864764031989	0.121699809533166	0.00792793486643752	0.0498199463846415	0.100626866163485	0.0492348705660651	-0.15374364325337	0.0415149080839631	-0.0590838055225947	0.00416812016461801	0.0493929357512126	-0.0467591384757678	-0.0826396144014785	-0.0308225026029494	0.0303898735736316	-0.102476129812692	0.0334776796283641	0.00805540035825717	0.0291773352456028	0.0901459534269873	0.0519942330871531	-0.103358045323925	-0.00957458148867981	-0.0218106670585797	-0.070838446087205	0.0337965160962111	0.0400433900140544	-0.0419048747052222	-0.0666573370445836	-0.0614677640409394	0.0193391291230486	0.0486354275518796	0.0611925100522098	-0.00481533662971535	-0.0302567973861066	-0.0704744037007785
0.00587151610886956	0.0451495103425595	-0.0463896384910867	-0.01473676509115	0.00444412606345506	-0.0476248741488066	0.106384888803134	-0.0230469003603979	0.109432098557297	-0.0363639627129682	-0.000578864908856862	0.020368568021729	-0.00112162596166067	0.0208242851797461	0.0763534563704936	-0.0117784099072365	0.0875849416936646	0.0315698836906713	0.0346221835931483	-0.121532176645259	0.0369045850976907	-0.0667857129941224	-0.0924844682003829	-0.0661361368977875	-0.0572597338696517	0.0893414683384846	0.00425494390331148	-0.062270591307998	-0.0232837816850726	-0.0316879681711836	0.111877360709935	-0.0192972072163281	-0.0157948018200661	-0.0220346691572156	-0.0820544248989356	-0.00910261789074763	0.00507309330797143	0.0741715942746522	0.0202289597027887	0.0414879821789923	0.0809826865535182	0.125921145605199	-0.0407452155661336	0.0339819048020002	0.0105287616062857	0.0257642199360816	0.00180617267867724	0.0633181345377945	0.0278822651211893	0.000549555327031082
0.000280837808238949	0.0399266023456982	-0.0943618636530451	-0.0489872717228583	0.0783245463253124	-0.0375739911183633	0.102777423773173	0.0444531931338304	-0.0101085343217546	-0.0149646532224372	0.0547252135684733	-0.0229627602613933	-0.000215621200368024	-0.0569828384684898	-0.0247863143103753	0.0557566518585422	-0.0827065755973189	0.021607436567858	0.0223714768524017	0.0222856577398784	-0.121349604196525	0.103805758332497	0.0354646999889866	0.0440578114862537	0.0195504500385939	-0.0258953414341381	0.0177850624657583	-0.0806369423155296	-0.0492925286574479	0.0278914257123375	-0.0531425880904935	0.0256881548371947	0.0380203507278212	-0.0116832601437875	0.10268801976864	0.0721371377512457	0.0064558018950469	0.0525434648605856	-0.0938670065744082	0.0440588058631926	0.0414528519510063	-0.00512099897053806	-0.013272205110615	0.0292142249263198	0.0531629344840112	0.050643502041658	-0.0539898299536059	0.0662164988131633	0.000665252548746661	-0.04659846193537
0.0474217848144819	0.0482373541762508	0.098720237580797	0.0484880715057408	0.0320854700276236	-0.0540933801348278	-0.0233623731849506	0.0344543377578172	-0.026190675955556	-0.00964749514362505	0.0218309046656101	0.0226866428498907	-0.0379326870445056	-0.0571615074266169	0.0380333958395979	0.0545169198111414	0.0642428805555414	0.0459030045088648	-0.0442418460269782	0.0582966077665153	-0.0320247949313432	0.0671579753557755	-0.0461837544450032	0.0408304805745607	-0.0760592066191735	-0.0399671136500602	0.0585007217661436	0.0318123238949957	-0.0215359688976387	-0.0560928845200203	0.065180947117819	-0.0188899598350819	0.0431892092839301	0.022474014339518	-0.0179813391929887	0.0432776856112099	-0.0970202799751542	0.0130614236857277	0.0189233660461075	-0.0860738519757315	-0.0513645368548694	0.0771658814195647	0.0713917275566492	0.0283010132348941	0.0380674233773085	0.0398555852587661	0.00424781628788609	-0.0696183489189204	-0.0340073937379675	0.0962681465212044
0.035943850932693	0.048090501052344	-0.114720623903947	0.0383729755445676	0.0661454749740492	0.0603224515599494	0.00762125977127451	0.0659265436899032	0.0173832621613689	0.060078523172337	-0.0397703139957896	-0.064308702999773	-0.0574980362851736	-0.00775310003929124	-0.0916624890123833	-0.0178148104323197	0.134554341363293	-0.021293106387375	0.0258944711937689	-0.0772942567523301	0.0171698004379642	-0.0442015029497264	0.0706958684283344	0.00469999553024856	0.068768173691768	0.0612449379205526	-0.040297421021893	0.078720618497602	-0.028519697318895	-0.0650602234753726	0.0559589215924657	-0.0229914321677165	0.0216467074809284	0.010595005476845	0.0419084866395725	0.0348466459334983	0.0416029069907867	0.014173417891245	-0.0545989936581789	-0.089647259878531	0.0438869451005835	-0.0483573685958313	0.00948176866649953	-0.0525173047843046	0.0329761746254679	-0.0789161119350457	0.0292526830569398	-0.140095437617981	-0.014510573644277	-0.0217622045172926
-0.0767071951663952	-0.0197117741918116	0.0230410410017381	-0.030232114317298	-0.137017171940768	0.0579948159121112	0.00502310773302766	0.0568121635281587	-0.0280961591245833	-0.174471577986524	-0.016576237067791	-0.143125663686739	-0.0197553111473473	0.0292221179395886	-0.0425355304411069	-0.0953647264785372	0.0275231738889982	0.0451503007889908	0.0439152637918794	0.0257774606990448	0.0640614026360804	-0.0284652437986675	0.000503327751428355	0.0883283491449013	-0.0790978528462072	0.0350822289521559	0.0283562125784021	0.00462286651180247	0.0016865842965653	0.0691452488944019	-0.0123364625620181	-0.0807382928215909	0.0414482219647366	-0.00101552581003258	0.0638311348184816	-0.0165521513776046	-0.0427128512922722	0.078545106672246	-0.062312780845462	-0.0188577751941499	-0.00927844458619462	-0.0135367783410243	-0.0381330098774213	-0.0229726425104839	0.0176004131444546	-0.0951866369219596	0.0465067416751525	0.0351596498306266	-0.0151602778263662	-0.0132871621842933
-0.0511181549565418	0.0209551721091501	-0.0611938536749294	-0.0414526879534225	0.0269254030574415	0.0247199266842688	-0.149453763406227	-0.217419088415309	-0.014052133035588	-0.139253397610491	0.109043315063986	0.0498603774810398	0.01691136453095	-0.0416801503089709	0.0227305595175049	0.0948654069964346	0.0554363038624305	0.00487646968394286	0.0311312828223106	0.0274468533829379	-0.0174725391182869	0.00168305421495721	0.0976869827450609	0.029558892158864	0.00196837613977367	0.0345980684740785	0.018272293848414	0.0612935342086502	0.111360677937445	0.032482958514586	0.0247276071273595	0.0976955888284612	0.10907472770876	0.0902305621704833	0.0515084114746701	0.0132542766424683	0.0444204625847878	-0.0272666612214503	0.0812991270905226	-0.00130196786831975	-0.00946505181337815	0.0105985304743696	-0.111170646726544	0.0559782230355229	-0.0990411352235267	0.0822580543813352	-0.0285343882275257	-0.0194314522801139	0.0200439085973141	0.0717264713767996
-0.0424305935948702	0.040290789127765	0.0289524424632803	-0.00917730419842685	0.0294166248393039	0.0480573003311812	0.052705094119564	-0.047885083869128	0.0130576348502605	-0.0461359421623922	-0.0172204484058629	-0.0289378773629392	0.0318191315120884	0.0604236686440187	0.0168978948984103	-0.0504451373220259	0.148553296086954	0.16930928095829	-0.155097839160229	0.0100044197243902	0.074339485310141	-0.00677636117921798	0.203382147046269	-0.128895537476574	-0.134807722852568	-0.0440086250428319	-0.0577829548820748	0.0364873938194529	0.0737748246793518	-0.0850285449180265	-0.15853432681784	0.118399502434081	0.00602813524459983	0.00152955987383607	-0.0441610860481833	-0.0290921459914588	-0.0794706391640404	0.0492081889206366	0.1593175920517	0.0639419852228914	0.0660063499337968	-0.0654236494518654	-0.0645375552199007	-0.0636581117914503	-0.0483291883065089	-0.0712341825096328	-0.0635213844866375	-0.0911441683197239	0.0260142259152523	-0.0664759920915164
0.0533015101823707	-0.0724370647875437	0.0219201220578148	-0.0178229039059043	-0.0238276344273831	-0.0145426924990833	-0.00176765925878151	-0.010315942373447	-0.0251376603310472	0.00180560360644363	0.0991928949575657	0.0038153654694756	0.102053832000809	0.0011734875456276	-0.0271410872877694	0.00908148646030897	-0.0303661638307842	-0.0403975310989957	-0.0382584008132307	-0.011248759985918	-0.0123869768542853	0.0434728959215067	0.0459007609026825	0.0131308624552653	0.0480935595554103	-0.0410450468400741	-0.00065142402897897	-0.072180084682128	0.0983845430040724	0.00211115739591449	-0.00151901088756562	0.0140719724761509	-0.0876502248300745	0.0773859484462942	-0.0118616922175383	0.0255831151532802	0.02689049136537	0.134591198135036	-0.0237063479922089	-0.0590155007034271	-0.0381474268611735	-0.0259314393249885	0.0435562751642257	-0.059726998564675	-0.00403336465235197	-0.0495371752849469	-0.00902717069285694	-0.0284937929785698	-0.0108182829136965	0.0994025053796018
-0.0429550652289021	-0.132436513132107	0.00546596284360032	0.0180172371315539	-0.0298609321533309	-0.0215457984154961	-0.0309631559491053	0.000841400625971542	-0.040373425166584	0.0324030065042174	-0.027472206672176	0.061877015376511	-0.0694984406187025	-0.0403241071554598	0.0144325498306921	0.00978856091813476	0.0494051348784437	0.00444567863262964	-0.0390938708061566	0.16433934490295	0.00265551041499621	-0.075105852209566	0.0106513832935878	-0.00259849157155515	0.104191661459385	-0.060987303710397	0.0280031739912526	-0.0538393938293117	-0.113309417990225	0.0260418882578926	-0.0350074543024678	0.0135642156069961	-0.0103056369174515	-0.00667586852485876	-0.0392860767049594	0.0146843548780096	-0.0011092862249281	0.0497176201412529	-0.0169503289344947	-0.0340442324068532	-0.0288228523701836	0.060094951246294	-0.11237221689954	0.0112993316387693	-0.0175018566576134	-0.0405381104144238	0.00284442845836088	0.0437253166750817	0.0636907020317728	-0.0624694228689749
0.0251514577345419	0.0926021410859866	0.0808191188320305	0.0688630103814209	-0.00112772884482002	-0.0427901350532648	0.0149077398698681	-0.0612281794833737	-0.0995789668041152	-0.00130057317948281	-0.0606718667827771	-0.00614698224775879	0.00139602922823688	0.120050526375486	-0.000661252956833109	0.01580828518194	0.0371146108031071	-0.0332742767635625	0.0219556223782563	-0.0651926914327351	-0.0133632497963211	-0.0744334604873233	-0.000572059282965582	0.0331530267341803	0.00415254869592122	0.0258112915483813	-0.0719648994341426	0.0551329211686097	-0.029012241107143	0.0193336709800181	-0.022157882184084	0.0177057978144832	0.034254486366542	0.0501891701210869	0.0103217626258352	-0.07843979481547	-0.0741877257990695	-0.0475124618794434	-0.0584037077380087	0.0521287477575256	0.0103492319367599	-0.0163510833545311	-0.00968165145661878	0.0107501085411908	-0.0203122473938613	0.112848880518516	-0.0470537479667038	0.0138164384891209	-0.00245354901010118	0.0662930872737966
0.0330605050042271	0.014406896115516	-0.0593666988072074	0.00236606511527883	0.044960249879647	-0.0787531203222183	0.117416066925175	-0.0292274485791417	-0.0496061302895361	0.00756158155898861	-0.049208444528294	0.0097613903465614	0.0172992319548765	-0.0321558543565551	0.0369244458248582	0.020310438753375	0.0291495330566879	0.068164425210323	0.0126571336818549	0.00718310668819238	0.0287163607655857	0.0230363019085116	-0.121630517228494	-0.0733319937624325	0.0128929216014529	0.039817653914753	0.0141432137873838	-0.0444135319416417	0.0465048845416308	0.0323727972962098	0.0112347035758213	0.0170511858443089	-0.0159473115313507	-0.0794181004408898	-0.0835559911555632	0.0190671962380393	-0.099408563813883	-0.0836695349441072	-0.0465733090439799	0.0342146284234662	0.0598131404947681	0.0667178945211845	0.0137656718643461	-0.000789863099404564	-0.0537062192357766	0.0327094060362707	0.0373834650182746	0.0252638498999468	-0.0148236124575054	0.0205813788721488
0.0758992360477087	-0.0176599479820862	-0.0652007836049863	0.0447298684774489	0.0239559286252044	0.0849331411012786	0.000200087897625852	0.0609875442995025	-0.0377044913301225	0.0327282793262878	-0.0102058882701521	0.016308070327383	-0.0388256544840422	-0.0552888518597374	-0.0444790751217077	0.0395579103979158	0.054560222375355	0.04432816639699	0.0116971846743682	-0.0229687564546732	0.0239123176677936	-0.0408445747289329	0.0552803343869306	-0.0724540156981728	0.0214932790593118	0.0509393895012037	0.0287296304894819	0.0109319390299872	0.0355802658566523	0.0146527424721101	0.0360436455797451	-0.0310853250397996	0.0536553873076229	-0.0137404439957342	-0.0117030835993575	-0.00402217844922014	-0.0637243463329729	-0.0473013338103414	0.0887420401346965	0.00762583680629121	0.023050492259591	0.00883619639214283	-0.0429397983098471	-0.000200241678036099	0.00772634087955564	-0.0197680649573069	-0.0453306786577512	-0.0438627109399534	0.0877557876787056	0.0194470078087288
0.0216011656661039	0.0409482473926821	-0.0827070702054064	0.042493773978098	-0.0103969820755062	0.0892556603443555	-0.0627764966687008	0.0445561858281997	-0.000351810394754796	0.0347293820680099	0.0488050367631075	0.101236797704875	0.0906702883434701	0.0956852643135387	-0.181308710901689	-0.0448161862089215	-0.0530552629244197	-0.0643989310423638	-0.144781441302814	-0.0121449349424735	0.0404871245642404	-0.0029604524562145	-0.102183026055826	0.00508435920228668	-0.048339209292507	0.0055334880747129	0.00741534682746019	-0.0108267725024847	-0.0472589679342423	0.0305402552369157	0.00395386217599298	0.024511552809351	0.0246330319435175	0.0502053747747886	0.0322257858759056	0.00585836050664346	-0.0307418849019453	0.00401793575971616	0.0100295220544941	-0.0375742292268621	0.0456846016782505	-0.00780606518795148	0.0208910174728526	-0.022550904909229	0.0481636018992541	0.117661219802855	0.0503712914018686	-0.00630940556774903	0.0553788071984862	-0.106192380739184
0.0861916260250181	-0.0379249697806554	0.0351281927210375	0.0287453471341761	0.0474052455597457	-0.0501567831513171	0.00569359416191454	-0.047307029412262	-0.0949023967102573	-0.0328587709887723	-0.00612730727235451	0.021663215196461	-0.00285467713559654	0.0948508163858925	0.0316143671558105	-0.00479890937472478	-0.0376597268508121	-0.0917074537867305	0.0182261362876659	-0.0285259260150686	0.0494242227529979	-0.0353459894370242	-0.0126271837601519	0.0645322347286715	0.0897200335408018	-0.047133028031195	0.00166949413136507	0.0107912920391386	-0.0228750867194603	-0.0459167296972345	-0.0545604882040537	0.0000917242226060863	0.000163828383792345	0.0412234284022669	0.0468113039638471	-0.0480015367500281	-0.00471163866288049	0.0387244993885842	0.023395776364461	-0.0254317678291352	-0.0114218673346016	0.0323916658015284	0.00606351824833096	-0.0228235817598547	0.0534223683187721	-0.0554533546138781	-0.0282579129066042	0.0304211474508808	0.0484508541035899	0.135490357169727
0.00364060526367796	0.0952576219453205	0.106950103643871	0.0247380638046575	0.0303501550530893	-0.0290801500483846	-0.0296952466690262	0.0264610568641448	0.00867778854472579	0.00406538438719691	0.055254973472837	-0.0247274506027201	-0.0369338550490471	-0.0614145923971119	0.0335360571371774	-0.0442280445488552	1.63633765423421e-07	0.0226713225836907	-0.0241927979701202	-0.0537334481208455	0.00528747511874977	0.0585346259382213	0.115157569115286	-0.096347499899454	-0.0687018581239022	0.0204624474518514	0.066360011079345	-0.00930274514375076	-0.09094337959435	0.0593978448596572	-0.0990699626336178	-0.114705882561225	0.0320047481752823	0.125049397995147	-0.0183462545227534	-0.0437844054976272	-0.00157274955706645	-0.0197684784248101	-0.0791578186024508	-0.130864047258047	-0.0950680152594413	0.0925283460195944	0.0714969213831264	-0.105973690826076	0.0203781144074406	0.00656570153152247	-0.0866206183131526	0.199983491901707	-0.00961900376774649	0.117390641258669
-0.0447955080591528	-0.0916126303475198	0.0571728147760419	0.0904397125487715	0.021412816185336	-0.0466788816720763	-0.00331600128781175	0.0287470731938658	-0.0471431266358626	-0.0400341099361053	-0.0448779030999582	0.0220474463802091	-0.0476121383966362	-0.0488368628235102	-0.0308551615375586	0.00540871987018124	-0.0514214502244714	0.0100043160451958	0.0255619227673378	0.0243476893667443	-0.0288683208363803	0.0499903663606224	0.0237222754808712	-0.0885764243017512	0.0213812355378921	-0.0431991265599223	-0.00887686065217894	-0.0155132503854677	0.0285716389413008	-0.000253851379496839	0.0409849936566101	0.00420070251502994	0.00518833673430032	0.025533983433493	-0.0161535970305284	0.000257489260608163	0.0713054952877463	0.00569557888632823	0.0540277445985764	-0.0146443762876637	0.0256307464561681	-0.0197310537181105	0.0833069467685377	0.0374521675833192	0.0610001612282612	-0.0378953681144239	-0.0447828060823208	0.00494318443524138	0.0098700959695484	-0.0729394458793642
-0.0463990959179312	0.0294930664423431	0.0222808401546057	-0.0735009357800908	-0.103492872396936	-0.0368129034244947	-0.084179562855666	0.010862111364873	-0.0267053553798409	0.129156564680089	0.122348342746688	0.00283260745962185	0.138236707277872	-0.0274843913064372	0.0256815611831259	0.072741759456073	0.093209232569886	0.0143366200050123	-0.123653227910756	0.0821519969920128	-0.0574089625272688	-0.0871440641512553	-0.0382846688639557	-0.00267169276825853	0.228563797166101	-0.0086679734199598	-0.105517467731791	0.0502990063932632	-0.0647623086375918	0.00361149640178044	-0.0274234634489395	-0.0531081633884436	0.0747028882830864	-0.0181108136594743	-0.118522124051497	0.0868537490616816	0.0319591856910513	0.194333992882807	-0.0373839702849789	-0.0313215126385671	-0.0243990541772419	0.0926588044609586	0.0174948567087383	0.0894801671671192	-0.144840163793466	-0.113717813940336	0.0386377906455006	0.0595152183352979	0.0927928284493141	-0.00287223881650531
0.00755292979009344	0.106522096648785	0.107326432510376	0.0352203413596991	0.0215481318316734	-0.00620874332309198	0.0129207571265614	-0.0198746262229523	0.00619216612922579	-0.012189174334228	0.0149240783927754	-0.0323865781336453	-0.0423640762530924	-0.0404774404472162	0.0173802695046769	-0.0613714355279277	0.0925309770679207	-0.0176776301534179	-0.0470640497684197	-0.0593986945787852	0.0460872898075523	-0.0737785770269215	0.00620047163911084	-0.0489381643634929	-0.0628157087370211	-0.0582799811885594	0.102311432591426	0.0554881622828062	-0.0842161520626934	0.0180000693097969	0.0359757119171254	-0.0505727096363468	0.039163410894418	0.12142020103508	-0.0196036713124004	-0.000165242067923226	-0.130565394745154	0.0158497064957032	-0.0258669328233614	-0.100532242396574	-0.0440927737659531	0.00426156233228775	0.105793225275985	0.101059359801453	0.0635766184854759	-0.0218982439765109	-0.0538110831390609	0.0915738366764389	-0.0146293677889788	0.124214588615205
-0.0093617548306372	0.0793178613747272	0.0859336883943061	-0.00750830594498952	0.0363596771450206	0.0488843163909267	-0.0190824874387037	-0.00140374805435688	-0.0136816117919763	-0.00832526635473302	-0.00442199719459676	-0.0265375567678971	-0.0590798384319383	0.0508770952505141	0.0470119809356202	-0.0465308014064022	0.0316712878532171	0.0600275356691986	-0.0739852076308775	-0.0516053869735526	0.0236168158492212	-0.0849708433704671	0.0742049102402053	-0.175072580684785	0.0612899443477282	0.0257664624770761	-0.0403717671093942	-0.0800940697843066	-0.0656358681036038	0.177543262166881	0.0574326101437579	0.048479217778406	0.0960145794893544	0.0395177596607897	-0.00176253018831831	0.0659107319558876	-0.115557521384094	-0.0111017333051651	0.0746248838528184	-0.210259825338503	0.147497539100529	-0.164474449215944	0.0679776798404287	0.0186921169665654	-0.00180674372277223	-0.0923059144544731	-0.017420380097332	-0.154922557613677	0.106532797483331	-0.0544443204836813
0.0377606548126024	0.0149396280375	0.037595064102994	0.0644527375631889	0.00503839148021089	-0.0461423640376802	0.0433747602000906	-0.0297846941572008	-0.0299307416007295	0.0148890205494493	-0.0562980629508401	-0.0132985942508038	0.0328119223956965	-0.0627483721731621	-0.0391620845495303	-0.000779241841045231	0.0284619409874183	-0.00416459891627551	0.00430367588955935	0.10252126204723	0.00397064365146998	0.0281133311100246	-0.0608444417921059	0.00830577740432804	-0.0654782460278969	0.00529213226968896	0.0527444359704586	0.100993950880455	0.00130433772129662	0.0468396836006058	0.0286570221419611	-0.000109770994008325	-0.0765169627323534	0.124068102279286	-0.0568198746115477	0.0639302942264671	-0.054590340183387	-0.0102514585527425	-0.033507721663729	-0.00560641826792128	0.0650561259525881	0.0310245647938933	-0.0221190527310365	0.0410307207075177	-0.0547617003217638	0.0190313975432586	0.0112736600207666	-0.159274746153497	-0.0444928573108664	0.0749483191395312
0.0311148583804096	0.0536789071732817	0.0508125241188972	0.0780922216700545	-0.0233639819317576	-0.0676269656508047	-0.00862154273921074	-0.000334324132078395	-0.0198880410808541	0.0029802310373703	0.00204865941262235	-0.00494205256732302	0.0331943742739315	-0.0815782646750288	0.00231776088637116	-0.0411211771044863	0.000240967220550621	-0.00783813849404796	-0.0138027236109946	0.0633214858189578	-0.022274839081486	-0.0621066685612154	-0.0424902611274496	-0.0019705568545332	0.000120666783119202	0.0255525836525555	-0.00914384888912295	0.00814731152473269	0.111471287578163	0.0317263452881344	-0.131908049488363	0.054358693277947	-0.0211437279674395	-0.0887898937465561	0.0920770092513371	0.0634418686538282	-0.0163695709925439	0.0120932459576854	-0.0526863318577599	-0.0270261271370853	-0.030140691662582	0.0155178162394045	-0.0520658283644235	0.13157579527668	0.0451972469554345	-0.0140323012283905	-0.00953595409650834	-0.0105571912396958	0.0495976179076545	0.125684200754016
-0.0088908157192891	0.0493573183064681	-0.040988607609826	-0.0460271952770888	0.0145347391849256	0.016857126800722	-0.180661048060313	-0.293397746857931	0.00404747403411439	-0.0277550525960501	-0.0514755069112948	-0.00311608020632161	-0.135069415425962	-0.0471994120577434	-0.0840400865190228	0.0222080811718319	0.0648714677679672	0.0465855658055142	0.102921934068744	0.0054137763592593	0.00270193227196082	0.00965142145898613	0.011247555218946	0.0185888096398572	0.0422951732078418	0.00801621168152034	0.00722409710414983	-0.0260303016181191	0.00271136251243895	0.0238464087543483	0.00338138401945918	0.00838994556817626	0.0552444378514133	-0.0288558734379694	-0.0383451152304637	-0.0621529202089385	0.0263617702441727	-0.0140790276980497	-0.0495725560772766	-0.0694645585148282	0.00137961043950967	-0.00489935961670842	0.0282261725170013	0.0104967681696208	0.150725059689035	-0.0124398824961028	0.0352302066838272	0.0404064149681484	-0.0289631538890894	-0.0778274885306025
-0.0360548293737907	-0.11093810785635	0.00217475406353095	0.0412963231467053	-0.0112993568803281	0.0113512945400972	0.0507169631774703	-0.0291485533935779	-0.0113736303977078	-0.000802024140417941	-0.0146863280478986	0.11438084138188	-0.0469873956209527	-0.0399793704338394	-0.0138857372169294	0.0152323921126129	-0.0364386496389759	0.0492369800926128	-0.0590480623178645	-0.00263529073217321	0.126984640183356	-0.0624349780796206	0.00811506844227872	0.0154523055137047	-0.0143371900928491	-0.0322609828308069	0.00801734730864174	-0.00768624493954278	-0.00814222859839841	0.077845181701479	0.0911338209102005	-0.0202484765559735	-0.0646024754185261	0.0029359172452539	0.012303915621823	-0.0981502582971063	-0.0899257456105205	-0.0313355918753517	-0.0731665235631294	0.023845571124493	0.014359934355585	-0.00236517687422064	-0.103099689373603	0.00560298305399829	0.0714614035637657	-0.0918199695548512	0.0231211780829276	-0.00732924765371294	0.00261530204700048	0.00723585971026913
-0.0219891152123502	0.0304496728632989	-0.0774834285332721	-0.0368073415040067	0.0268765183803196	-0.0885845221377991	0.0545387053661423	-0.00798203908061158	0.0891598217548453	-0.0518227288754694	0.0703539478664541	0.0175481979376071	0.0254386863420622	0.0359803533102905	0.0679551626141773	-0.0099209970801645	0.063749697691931	-0.0253726840153206	-0.0583566748333882	-0.0580693174158003	0.0241925843579444	0.0355041405549138	0.00405950430402085	-0.0220338094190912	-0.0014447771618898	0.125819347031159	-0.00233886748391829	0.0643222311081084	0.0383785511727303	-0.103241095229648	0.132742139531005	0.0714856984587927	0.12327275074379	-0.00346070973501633	0.0174525188654118	-0.0766130260609023	0.0420624541738124	-0.00236408981320823	-0.0618609585038146	-0.0147039512612958	0.0606408436075144	-0.017477536361477	-0.025510900075525	-0.00804929009434634	-0.0443600969081371	0.0166605842203794	0.0000618452040822094	-0.0149538765450363	0.0121825452455224	-0.0267248945062193
-0.0107258112422515	0.100778327202174	0.0030043307288061	-0.00688265753054269	0.135561424398499	-0.113440790031872	0.0967162459311615	-0.0280340831743963	-0.0277253826208858	-0.0142011812585503	0.029451836203041	-0.0443252091774864	0.0260522758392957	-0.0202588026827277	-0.089765422272489	-0.0493963131577789	0.0202181634380987	0.0291491831919085	0.0888090964351013	-0.00961593895249813	0.0476474904286296	0.115626045427498	-0.0519131563376361	-0.00587308657316789	0.141293449260071	-0.0805624516005789	0.0133160580172156	-0.0532870049388767	-0.102010254312131	0.0245246009237705	-0.04128014568987	0.00377136438955516	0.0483440299210816	0.0438679129926156	0.0230112988163167	-0.0729090045679807	0.0158507463316725	0.0109575705225836	0.0188940775641281	0.0756116446159946	0.0127309019663033	-0.114777619826998	0.0435601391216284	0.0229623626817729	-0.0422695347798118	-0.00480082980441884	0.0339272744092482	-0.077226795167669	0.0660365460898608	0.0357105527024408
-0.0323363168957605	0.0486691713999153	0.00436850873832019	-0.020694459500013	0.0663828389639516	-0.0451976286346322	0.0466462916353339	0.000851153433030274	0.0120886155618693	-0.0456257046834458	0.071973764490628	-0.00999942885825008	0.0308725648392449	0.048883381050244	-0.0202415633548809	-0.0394136834955271	0.0485344880937492	0.0472491986422946	0.0425465089008898	0.0436519579262263	-0.0202426208783062	-0.000916293422363827	0.051752929155522	-0.031921148910881	-0.0047048389713535	0.0892348095717301	-0.140713459052236	0.113331428921884	0.107295771545113	-0.036795447305245	0.0672158398128503	0.0324418013579685	0.0582570945182758	0.0366857640688657	-0.141799364588897	0.00694793858814812	0.0957390239122956	0.0127122475472721	0.215943214561793	-0.0235398268394009	0.0776652374686204	0.111817705947068	0.0445173505512558	-0.0309390253684679	0.108680906368259	-0.0824977645207423	0.0133799198782099	0.069412690653433	-0.0126104146269594	-0.144822248299982
0.00629272828869145	0.023490221774816	-0.0442471605609927	-0.0272853270479491	-0.0538660609528991	-0.085229033692858	0.0544865597924449	-0.0479025729389274	-0.0188055099651365	0.0386577455769771	-0.0510412640851911	0.0366547943277066	0.0635365643815747	0.0381560651978981	-0.0394931010338896	0.121929821866675	0.0399041049115673	-0.0509045617414364	-0.0477647248903849	-0.192017378426893	0.0306704124279199	0.0516773566134096	0.0396207739331368	0.0889553107060287	-0.00940004727576959	0.0645059983809288	-0.0242812386148696	0.0798184113800209	0.0178929245312013	0.0300290961328703	0.0153780978444022	-0.0107887447632624	-0.0161151323866841	-0.0190140717121604	0.0276576865849281	0.0851764284808539	0.0654572280734387	-0.0405195801776634	0.0257316236149079	-0.0526578650355012	-0.0285813303458702	-0.0724804861982823	0.0595820327668961	-0.0538959384862826	-0.0177876397727621	-0.0746831722753298	-0.140625377822913	0.0538667854565658	-0.0405083895516699	-0.0556152849378858
0.0631725694755038	-0.0334653581897205	-0.0531123100870429	-0.0030166215652178	0.0035851667329384	-0.0560383430302172	0.0169284779223587	-0.0761692959186346	-0.0728148788364869	0.0328446862222488	-0.102144390158404	0.0466453491355468	-0.127518108673902	0.137875689390325	0.0100462622772863	0.0440251134375577	0.0177957363904355	-0.0300681524886681	-0.0133830051417487	0.0327743901470425	-0.0243764022339041	-0.00501253949225354	0.00779107688267598	0.0636404563908766	0.0478823104455426	-0.0033234476466572	0.0620648733840827	0.0296213659022448	-0.00802952049610406	-0.0383502988017049	-0.0678593472507408	-0.0477928743996491	-0.0627190244205062	0.0576354693459118	0.0234708578153407	-0.0144526878015877	0.00918217548565678	-0.0511419377228464	0.035440009764167	-0.0158906607685276	0.0868760910185595	-0.00866677204753857	-0.00608716970551032	-0.00149070800711856	-0.0426520093785198	-0.0331294722029609	0.0742999204654004	-0.0102579678111987	0.0527091563085059	0.0994795963485567
0.0220335724655467	-0.0612945232021054	-0.0152247404558103	-0.0954361978061029	0.0293706046838185	-0.0901758596179034	0.0651860334156115	0.00429884063375905	0.00273168797305513	0.0548552819187609	0.0383798560501275	0.0865848330553578	-0.0918366659100764	-0.0609331669947191	-0.0588171791574783	0.0458803791915723	-0.0561387209387828	0.0572740790404356	0.000189809735999453	0.0434957574832116	0.0429712824373182	0.0157019353384577	0.0781673034666926	-0.0328943804009183	0.0364525393470846	0.0487404687374062	-0.0356432464940971	0.0773678259896965	0.0247907984292617	0.0127164109188381	-0.0177194648784548	-0.0083984260669896	-0.0201207249579995	0.112366857130125	0.0391651988750276	0.00306347740744997	0.00711463629325792	0.0130159710987854	0.00789107428787389	0.0624334407545837	-0.000248112916249178	0.0281589695249901	0.0245084734420254	-0.0266945087843009	0.0145247933671738	-0.109908440558229	0.0141571046248868	0.0339259869109076	-0.00376597783509861	-0.0947923840779186
-0.00987435712584695	0.00840108927462747	-0.0522477254777165	-0.0737919409901834	-0.0454737365228096	-0.0951966208430946	-0.0054245640290592	-0.055058818593448	-0.0316786034633695	0.176116604737013	-0.133207251099713	0.107598322820309	-0.0706001893402734	-0.0616065414412873	-0.00581804932456688	-0.0652854266753946	-0.00754110158127371	0.0319156756590136	-0.0238028115531411	-0.0328745082775459	0.129510707341304	-0.0408099892328845	-0.0217605099303584	0.0754637915507477	-0.00859748175529149	-0.0311455575271256	-0.148486322730887	0.0517911281249998	0.0110454031909875	0.0504418649806387	0.0314473514300162	0.000914330119740873	-0.0180706296366573	0.0410555941644569	0.0960209502691695	-0.0112708397159304	-0.00756445127739847	-0.0605241775458814	-0.0602526576150291	0.010605037061199	-0.0167768111510684	0.0102033558475716	0.0500305424557773	0.0325874211319907	-0.00161376808123026	0.0050550294580939	0.0062568059970479	-0.00524183531704488	-0.182932825978231	-0.0526408528084068
0.0751232011020612	-0.107223193645402	0.000808913254844352	-0.0563210262278343	0.0709548042854035	0.086167539278978	0.000680862526287998	-0.0268469204912574	-0.0111872720452754	0.048865066425149	0.0621417904511599	-0.0683607834987387	0.036841957093578	0.00560638084276181	0.0300787251292209	-0.0579176124523244	-0.0492372728689232	0.0237586633505441	-0.0102851800940201	-0.023458603176654	-0.0462523494208519	-0.00211911636415404	-0.0591427443801908	0.0546307410613231	-0.0638664809723105	-0.0413595827969513	-0.061867016370332	-0.00554062476970193	0.0131405272946332	0.0450139867791336	-0.0443310556197793	0.00491710655445136	-0.0495460430334352	-0.0285224678099618	-0.0126677809673701	0.072843850478246	-0.0767417028538573	-0.0191115333864365	0.022895515056629	-0.0632382914255559	0.0358994933073342	0.0772476344122313	0.0100122360190642	-0.0647636250835333	-0.0698610773430521	-0.0346970472584362	-0.0494621727181433	0.00431667172231401	-0.0339430170007629	0.0410465740525615
0.0466077186255175	0.00125274547533586	0.04330608390137	0.00429891738951742	-0.0886817718200339	-0.0263195303403219	0.0183065793694411	-0.0128443159626578	-0.0965193497312278	-0.0122281649104791	-0.00625598683894736	0.0242399848039599	0.0794321416603529	0.0341103069922297	-0.0178483268260699	0.117005547827015	-0.0242360829400774	-0.0135157673417581	0.0141677638631305	-0.0418865629108634	-0.0620362332930294	0.0136431278835899	0.0234292454014763	-0.109272215066121	0.0269843153550789	-0.0277270289113799	0.0602507213158104	-0.0293107302462199	0.0382109690450642	0.0199063945619644	0.0703502707231059	0.00647504915347476	-0.0311926911586165	0.0257385077988674	-0.0843705662813412	0.00209756344788395	-0.0727778002173295	-0.0498114396138618	-0.00448606265816279	0.0499956156768652	0.0219451805002665	-0.0164176373194513	-0.0567139112541666	-0.0789493584405761	0.0254295941511538	0.0547820061161603	-0.0839172074159653	-0.03533564954554	0.00140375918451239	-0.0854901069966307
0.0121613642911257	0.063394815723869	-0.107923803687997	0.0132554856252541	0.0499007789622092	-0.0326623010146444	0.0786166611889155	-0.0325626602484093	-0.0451400042588891	0.0137634112200807	0.00864590666256879	-0.0842280505752545	0.0574322020510371	0.0238865219618681	-0.0282147698744047	-0.0278408611909439	-0.0403198950848873	0.0109758616408897	-0.0808209298072833	0.02129667702631	-0.0356307063252939	-0.00469752438588857	-0.00490360822434391	0.0969920745632744	0.0960569281607474	-0.0726750432505009	-0.00912652794916201	0.0453326190867092	0.0348710362377209	0.0354732354836532	-0.012267136595068	-0.0191655944332345	-0.0268897573476798	0.0227524588060376	-0.0258573652094742	-0.0776136833549318	0.00800322754244551	-0.0154733128741797	0.0441102599374075	-0.023042980621244	0.0467318544763857	0.0440628446575622	0.08795588614547	0.0174294755948431	-0.0121038048126287	0.024109464764668	0.0287006626430162	0.0814936708001155	0.0494377491150483	-0.0414385606510526
-0.0103687462325536	0.100532067331652	0.112512266027693	-0.00188533785436863	0.000367739455274472	0.0623053079610991	0.0221263723063846	-0.0306569131427059	-0.0441362885402101	0.00931321500757923	-0.0220835588382837	-0.020223381374718	0.014212528490891	0.0380594033747631	0.0192468107857226	-0.0105614693738371	0.0138191416697918	0.0861863372972713	-0.0771679255743085	-0.050422041463795	0.0573750462836505	-0.0909452984913815	0.0225259940062822	-0.157840640097238	-0.0173197338718098	-0.0389260780440739	-0.0155829314784285	-0.0928319353269758	0.0924769246101185	-0.15622663683904	-0.130890666650898	0.0751381941295044	0.0576798173936652	-0.111926447649899	0.083556174005374	-0.0840018850754027	-0.0383260715476486	0.13850557657265	-0.038703982213398	-0.0247903896845266	0.0505406738427136	-0.0305602919779099	-0.014985946950892	-0.0274526169495394	-0.0110211002867229	-0.105545793109045	0.0421183482229066	0.111318850064434	-0.0957425967768789	0.0552827812228249
-0.021084316428912	0.0297715025114621	-0.0170333350870549	-0.0711457872176751	-0.0171345340147243	-0.017261762590268	0.0878309940917129	0.0138208204427003	0.0510767260179009	0.0486766191078192	0.014426933278195	0.0300874144463252	0.0449171392493796	-0.00330610484145486	-0.0994185686288641	0.140452660654504	-0.145846224911745	0.127376702071622	-0.0194371766383941	-0.0273838099069263	-0.0258497682839433	-0.0765795862428742	-0.00860597655644389	0.0336130057711718	-0.045273242900178	0.123817757351357	-0.0458551490631524	0.0188530903626181	0.0329992641802214	-0.101799425896012	-0.0198196051351656	-0.0340116855952377	0.0613386457630936	0.0461559044326484	-0.0896328781346127	-0.105738357146202	-0.0191339829757567	-0.0424133452461527	-0.0652880903241776	0.0253593029381077	-0.0825390689598966	-0.00735690607384479	0.0927267246481886	-0.030365547908578	-0.0711228672876066	0.0294669958992871	-0.0213457763090977	-0.0107685780398972	-0.0607572469281216	0.0335975311678404
-0.0593511727284435	0.0327368867980653	-0.0169935791925775	-0.138949622226538	0.124561804438381	0.0106895446355798	-0.0321642576179885	0.0319385342540545	-0.0180705991599064	0.112544159265771	-0.0635363885632733	-0.0703000614443237	0.0532827602479652	-0.00670644169680192	0.0463818924409303	0.155175637742044	0.0123730739800147	-0.2586035602363	0.0469977088498777	0.208973178925454	0.158804488160564	-0.0214691499699664	0.0134161205327636	-0.0485405462475415	-0.199021938376167	0.0660941103368716	-0.128041353841228	-0.0400395171228228	0.058813201267136	0.0203899726450449	0.00694380333882979	-0.0699580839749347	0.0316178237277061	-0.0461237003002965	0.0591761397150978	-0.0189198574085992	-0.0687074318652627	-0.024720851248979	-0.021605456975178	-0.0471018358171404	0.00447365271830621	-0.00425152922306446	0.0402501649380195	-0.00832228192890735	-0.0108934990681993	-0.0485540587258934	-0.00729840712881377	-0.0109673163487689	0.0405272364441818	-0.015119900655906
-0.0927377948109182	0.00596075226896624	0.0258062127716227	-0.0599002434024581	-0.0712232841473013	0.0448141201143303	0.0590203971300357	-0.00955896686976888	-0.0264671481871035	-0.00596533643631177	0.0621874345092304	-0.0101148940316366	0.124477951631985	-0.000509738890864798	-0.110989024644717	0.0826413320677357	0.0745446048586176	-0.0733283184507163	0.0474922227106185	-0.044510435238124	0.0711685062981879	-0.0252878563057269	0.0496505927606868	0.0176450815478745	-0.0129365256627236	-0.0472943044359019	0.130265177533713	0.0324455367791619	0.0883241981009626	-0.0150924223662696	-0.0425760674716219	0.0808931726870165	-0.0304847315726052	-0.027235828122474	0.0596068408210731	0.178215590547846	0.016719085505036	-0.159254008418179	-0.0075323334421689	-0.0437136664324253	-0.0613635273244274	-0.151985095573585	0.0325688767683296	-0.0888380349279444	-0.0182712776151143	-0.0296805312738246	0.0205623913229328	0.0199440020354949	-0.0585116194449289	0.0213416607005699
-0.0180738273423699	0.0538001993047415	-0.0852271209463994	-0.0685890865344841	0.107932637579048	-0.0440999779203982	0.0850011343392724	0.0438862544465825	0.0250282259638333	-0.0449095504808227	0.0650097231207273	-0.0387176151127861	0.00498275658581639	0.0253648434875634	0.0111740253938882	0.0581160383298762	-0.0350093191574195	0.00808127847300665	-0.0798974998594436	0.0408194858495123	-0.10193817568281	0.0544197198085826	0.0632018991099618	0.0312242500396345	0.0665872799076257	-0.0391894416470632	0.0103112731556626	0.00888288019350926	-0.00272823884684404	0.0422340397464984	-0.0209056724512349	-0.0180637517790315	-0.0599515266785653	-0.0914051708326152	0.0826263422052356	0.0490527682816011	-0.0244021229603417	0.0561787249998482	-0.0796417451871478	-0.0659284093429245	-0.0250973857085675	-0.0920142573047251	0.0959349496845628	0.120410343260713	0.082767696820227	-0.0467572058209611	-0.113557371277163	-0.00478880637813963	-0.000555664866835861	-0.0970864270114092
0.00385617813705393	0.0948736419606412	0.123747390810361	0.0308451312895406	0.0300823229132856	-0.0458132065344106	-0.0400413064078361	0.0255952507186016	-0.0374962853556148	0.0526753375473805	0.0486001440646065	-0.0272899032813833	-0.0186646373116364	-0.0597448861534169	-0.025546224760871	-0.0111645364454868	0.00802319370500518	0.0208864000688917	0.0267206945571112	0.0206332271986207	-0.0530139049638444	0.112098581954957	-0.0226013993999407	-0.0551373286673572	-0.109107751559454	-0.00199992813007837	0.0110066839953331	0.0537259027972584	-0.130986494275337	-0.00853226984473984	-0.0405108898165802	-0.0571011574737168	0.0284561709923606	0.185225841196588	0.0773674245081255	-0.0331491714709078	0.0314953073765403	-0.0519366104402215	-0.104654002931637	-0.102266164797446	-0.00255909112408963	0.0315429307492735	-0.0134471047321882	-0.0487163787199086	0.093823226802975	0.0506940370580804	-0.0782500696627441	0.142879604018743	0.0179162655993744	0.0497242882220751
-0.104943977157228	-0.0702728000292053	0.0164773317583485	0.0322514003803798	-0.0822603621702319	-0.029225219889945	-0.04722467514471	0.0268293341557689	-0.0604378308108651	0.0340140257011014	0.00208628626221356	-0.0110066709798356	0.0861276882701767	-0.0346003027938681	-0.05634519522469	0.0508737647821695	0.016662549274429	-0.0188253373352051	0.0189042552809773	-0.119466073769534	-0.0183853303402768	0.0578431305920092	0.0412076321159677	-0.0227952332068207	-0.016977954499043	-0.0417576698139738	0.0172709967188346	-0.11487647954647	0.049055929011038	0.0268323561630989	0.00830002905835549	0.0144921423045432	-0.0285744705729923	0.00157448607326451	0.061533591903874	0.0491987043247254	0.122572613085445	-0.0940104007065478	0.0814048671837312	-0.0371448549893275	-0.0250136277584756	-0.0190020763085272	0.0544269609249383	0.0110184511884719	0.0075741706905669	0.0664914102541474	-0.0207157880589337	0.055928536635299	0.0287911533758199	-0.0300023194403647
0.0474741065737036	0.0572816443256299	-0.00037644000018954	0.0678534120533494	-0.0485262726407125	0.0181330307105032	0.0287182356895922	-0.0677150523732617	-0.0394336712268482	0.0760392911673543	-0.0850850883072055	-0.0643898679352048	0.0507070832368743	0.0546984486326806	0.035842464957397	0.044270150816462	-0.0316418081424428	0.0608646323934742	-0.0550855959466402	-0.0302294112989291	-0.0638051981183293	-0.070299307700073	-0.0232065735396936	0.0228749040304165	0.0145777008619918	0.0201248787703749	-0.0345170781975766	-0.0519842668922438	0.0238252984904113	0.0689014769031774	-0.0539443907928008	-0.0925192787160316	-0.0211026548522501	-0.0176277683362296	-0.056337377628337	-0.0259122362952235	-0.00608135633387604	-0.000465585850467948	-0.10814092880312	-0.082762242160595	0.0103421115395865	-0.0428625743897684	0.0488401012722091	0.0324487048786501	-0.0919268884581836	0.0442025893166897	0.0187253516647433	-0.00559008832297806	-0.0447984424400971	-0.0283833352702609
-0.113769474755907	-0.0192949627919321	0.05010208016824	-0.0182949542950658	-0.0818137465289278	0.172677146493716	0.0758628882452705	-0.0394660836314215	-0.010492924343005	-0.0324653037778425	0.0162515932425994	0.0153472167591224	-0.0149445607657112	-0.0000863698613241954	0.00784058962114028	-0.0375942383845585	0.0673398892712453	-0.0665743326601391	0.0035238269431532	0.103104237341045	0.0231310962986746	0.0128762655754018	-0.00163963110099656	0.0626229545467233	0.180865402735986	-0.0630345790610752	-0.00495892603748216	0.00741537977854862	-0.0340373850456423	-0.0171190186202697	0.006294944595577	-0.0205383627254756	0.0246571039743583	-0.110138907298154	0.0356337973067675	-0.0624448143978667	0.0212371126309762	-0.0301599096143234	-0.0274002690682813	-0.0609388957162553	-0.0298666897543971	0.116567125392302	0.0418949217685238	-0.0926722873114908	0.0207001315461883	0.0459670240842487	0.00247084774566479	0.00750045214630333	-0.0833660868512531	0.0138574366032129
-0.00162428755759745	-0.0226667010588967	-0.0283444671950317	0.157436150234619	-0.0177066359182208	0.0172467738837906	0.00746587715508589	-0.00676274668518373	-0.0344732074864532	-0.0173295417973822	-0.0280953724336219	-0.00851801258017758	0.0171793405954371	0.0731024407011107	0.00372052338748413	0.0208373568993968	0.0520053080388074	-0.00419525359264471	0.0358687090590132	-0.00634289626719329	-0.00218251727518016	-0.043217682896695	0.0655639532911196	0.0566556143249889	0.0114455062775953	-0.00836510309320958	-0.0647283994668722	0.00289154702823531	-0.0258899731306651	0.00734615651752166	-0.0347472110366182	-0.0134905993662772	-0.00840163502938201	-0.0805663025425489	0.0613008336049386	-0.0417941569629417	-0.0730955791739185	-0.000669324251887375	-0.00512043200190856	-0.0573341264403335	-0.113961296655046	0.00335681021653141	0.0559921928164189	-0.0324894925274315	-0.0228525138331729	0.0369163731000061	0.0143866303134968	0.0509956261790845	-0.0266259375888747	0.00402779528737868
0.00987169672079233	0.0505045683462158	0.0391531947017393	0.00781077863724395	-0.0194396874080417	-0.0763830447168369	0.0413630701438809	0.00383530697877282	0.0628834093015576	0.0324938999874108	0.0576054156975839	0.0665709827215065	0.0264734384700242	-0.00766280603814642	0.0258133266287387	0.00657427036943083	0.0594245628112319	0.0539037131774563	0.119539970461191	-0.0613290994864034	0.0608494277904398	-0.0229560037974194	-0.176368433443991	-0.116199891153505	-0.0809299913776695	0.0389901511449845	0.00438453671527884	-0.0220078983601938	-0.0466017224183749	0.0205557690104584	0.00248949808635693	-0.0643642377269242	0.0164430620627906	-0.0149202606923288	0.0802449292532595	0.033048707300485	0.117274248427189	0.0885876854996424	0.114605784693247	0.052931900716407	-0.0282070685864004	0.00578612188177267	0.0343430401757747	0.0207776304159488	-0.0422880416935402	-0.00422756122353141	-0.1627047459601	-0.101208959976917	-0.0446963861548904	-0.0552140194826817
-0.0453306074500267	0.00551019463538999	-0.0353730709511541	-0.0643126301124134	-0.0487055630190713	-0.0923294116240766	-0.0109351461226421	-0.00907946104072962	0.0457155466067912	0.111301341756499	0.132444955529769	0.142926588726981	-0.120750381325565	0.102322352132408	0.034886907966229	-0.0994453036241827	-0.00889611153156464	0.0622201096675622	0.100627296681232	0.0273854299248611	0.157086535105351	0.130234465650071	-0.0379216215191708	-0.0496152720659118	-0.0484817961728117	0.0145733201025812	-0.0581740113076285	-0.0133816245753498	0.0356034688575905	0.0747582428261388	-0.0326517032971773	-0.00638683448876983	-0.0363898596357829	-0.0183124464646557	-0.0570583594056336	0.00888207802618748	0.0573737300432375	0.017058327499662	-0.07552531494402	-0.0305061775072278	0.0777203066271533	-0.0374453486643473	-0.00543860117990127	-0.0723050576638918	0.0601886265846307	-0.0393130472618937	-0.024399948898335	-0.0172137606411759	-0.0000519909787055584	0.101799418092522
-0.066014024455316	-0.0118984980888176	-0.0177030009205964	-0.0045733466543257	-0.0670492787807733	-0.0440870336600863	-0.021343916267408	-0.0539946743417036	-0.026531430134419	0.0843769872351531	0.0262649207522541	-0.0345374317632947	0.184074243720877	-0.000792863473862622	-0.0469882122419275	0.026395432791427	0.0893468555739335	-0.155048974348754	0.0541484633976248	0.00681683591115139	0.137101490965906	0.0322428632750434	0.0808015739605243	0.0852925560997658	-0.0183692012609064	0.133178129915691	-0.0158608375079866	-0.156518421107314	0.025927323291383	-0.12194154991662	0.00484289727377054	-0.0148854519727844	-0.0932762886319343	0.0569826489110768	0.021890747831672	-0.0110252747956891	-0.101486257124909	-0.0326454824643521	0.0473490994066711	-0.091371846098626	0.100031695053066	0.054189788347965	0.072462459195345	0.045678690740606	0.0327786073653586	-0.0413193787328176	0.0247076413639521	0.0253836313535723	-0.0380165486359744	-0.0573260427154317
-0.0505680032859784	0.00224220402368459	0.00682743807118879	-0.0884256735490224	-0.094251441313599	-0.0117038673315678	-0.127085172937351	0.0916230573304432	-0.0749827572558066	-0.143258047222216	-0.00608261766427903	-0.143442507983501	0.06940978351625	0.0811312407607086	-0.109532942881038	-0.0554198785126668	0.0635567431780063	0.048839001956883	-0.0287382651344	-0.0117902496874508	0.0822089752299204	0.0991378986646074	-0.0290756059835924	0.0833598767556254	-0.0139546965562252	0.115874923728296	-0.0151690336043924	-0.0290427167248212	0.136846993812877	0.111917790747432	0.0177755870464244	-0.0307043274518514	-0.0389382950021782	0.0374862537160042	-0.0872332173061694	0.0307843614326365	-0.03973507210163	0.0946137885491989	-0.0796963808307018	0.0212884966306928	0.0749062391426277	0.0289077764813892	-0.0869713833623399	-0.0444044628871031	0.0371435048472137	-0.0760496049645978	0.0361164933057008	0.0359520644908993	0.0405661577924018	0.0472197700789663
0.0392362771358789	-0.0429159809525809	-0.0161864575923295	0.0717353733942597	-0.0275799925779429	0.037788797772004	-0.00931247043113654	0.0487238476141571	-0.0490462183852329	-0.0167245037297695	0.0279643745008383	0.00101840353731722	0.0228966799249552	-0.0457993526331281	-0.102902317136215	-0.0375862970854711	-0.00446846581821628	-0.0085427594787075	0.0331907196119186	0.0884507792060777	0.0525852708821046	-0.0373109900733037	-0.0456633678277346	0.0303508507553692	-0.0306833760740654	-0.107032513942879	0.0612157590273684	0.0807339955892571	0.0682224800659945	0.0276108630799473	-0.0368084814209837	0.0221646486246805	-0.0638220253678078	0.00114125724465457	-0.117748238951725	-0.0397985951985536	-0.0651836360842489	-0.049725816970593	0.0361146620481573	0.0361147418531457	0.0818643610246234	0.0438424630136928	0.0325198347132453	0.0748369345806021	-0.0190454751940356	-0.00687871471423827	-0.0185340704208615	0.00723547430486593	0.0402946153494838	-0.0850845842213327
-0.142190998275154	-0.0678539765004643	0.00672963876842767	0.0593365837471861	0.0603242424246254	0.0196393548019717	-0.0711244469886941	0.0357894602005637	-0.0281247113834521	-0.0110382176029771	-0.0689562030626594	-0.0666265419768315	-0.046130016011629	-0.0173618290583273	0.0406328611515647	-0.038569709494695	-0.0595355570127173	-0.0140660808320657	0.0097934524915674	-0.0770571927927889	-0.0641263788769762	0.0362033198096659	-0.0331394512319385	-0.0318737964502299	0.0249494861950967	-0.00934334914204171	0.0336424344252683	0.0674140180967285	0.036736862580019	-0.0622964267729644	-0.0292350594702762	0.0585922841075082	-0.00890115696739736	0.0336386548060012	-0.0546061585808872	0.100879790159437	0.0172907980289415	0.0201996013306751	-0.0673209718372239	0.0519324265620365	0.0747096982947919	0.000635891595237618	0.0441411484724357	-0.0383958989275869	0.021222850202624	0.0221277567607151	-0.000396934053074024	-0.000929624597086377	-0.0167537333875743	-0.0344945195025922
-0.0503743010311917	0.0499256583992166	-0.0297665749697904	-0.132338001632387	0.177380641926216	0.00798127788238659	0.0370731484183662	0.0494081441185129	-0.0212027463579613	0.0435251882224996	-0.0517742347231839	-0.0825635133206815	0.0183024090558012	0.0319453924953722	0.0118108827579853	0.173156158410057	0.0422406725836851	-0.135198890912102	0.0108853430228165	0.158056392641178	0.0276857937484685	-0.0644139905297039	-0.0179043849405935	-0.0581022824184026	-0.140758593601785	-0.0590787126011887	-0.0386423242840557	-0.0156236461965135	0.0548154589803445	0.174379007751067	0.0375837759342728	-0.0432974471292237	0.0805695376982288	-0.0876097437060959	0.0237381343387108	-0.0220715349141217	0.0719980399282405	-0.0497620850204296	-0.0554874367422812	0.0764143863905351	-0.089141280581615	0.0593963309206589	-0.0206243418614849	-0.131542715392372	0.0180949890720138	-0.0471068145401898	0.107796392542606	0.0319517047148477	0.0855539493725183	-0.00937639804479791
-0.109686797368901	-0.0284080529963117	0.0243946651480099	-0.00813803326552095	-0.0431836081646244	0.0631472928637011	0.0215406127063318	-0.0244395529355724	0.00970885788386641	0.0770385254470677	0.0268790180108596	-0.029124121619307	0.0418576995051523	0.0430795534907298	-0.0258565613398435	0.0949943270379353	-0.0510864833209696	0.186247720925854	0.0716433485624368	0.00292626236781316	0.004998648402578	-0.213983091673341	0.00280180092184511	0.120345628088074	0.0872653462617006	-0.00812318391017389	-0.0240841938071965	-0.0301549018862796	0.025254143455727	-0.102658845647765	0.00707855143580172	-0.0439747803756812	0.0521833651689035	0.0988489303485436	0.080252058613558	0.0208748153371362	-0.0757433041898705	-0.0722331702966365	-0.13579949951825	-0.0493220626316805	-0.115467964251132	0.117754134579063	0.0813091168544565	-0.0395618058606361	-0.106483564353963	-0.0507661787259364	-0.0862119685381242	-0.119834133529338	0.0105696286623402	-0.0809922837358082
0.0694215675964796	0.000142638370584373	-0.0885221325222025	0.0568805599900375	-0.0184306037287995	0.0405854904565213	-0.0141403499534805	-0.00536354492634931	-0.059559544317591	0.0591727527016882	-0.0586504690004166	-0.0151496013645444	0.0060949087780196	-0.0127408667301313	0.0280772710184825	0.00745330225348056	-0.00666507783720537	-0.00636847879090496	-0.0405636374189839	-0.000835792774555304	0.0120974389946575	0.0363498484659544	-0.0438166028708134	0.0870734236302938	-0.012695231985816	-0.054462603320103	0.0661638034602257	0.0329567339591297	-0.0364392121871927	0.0444466032479498	0.034807048341599	0.0172094587832002	0.029970582560423	-0.019636016126179	0.0200569411252215	-0.044740991561132	-0.0569694504604277	-0.0635506159412401	0.0350628842628902	0.0802134470851281	0.068587393757151	0.0289976257733887	0.0803813635052249	0.0510271580148922	-0.172742956631496	-0.0663759386717761	0.0227090367046172	0.00684310292493243	-0.0609097025799588	0.017915930208272
-0.0346690034514638	0.0697845139664056	0.0630653337192597	-0.0684277479188317	0.0748271094312099	0.0617821875110279	-0.0771953443073155	-0.00439465909759338	-0.0204149995721936	0.0680013984443565	-0.0258250776807873	-0.0672765913304529	0.0199550661039281	0.0385459760882553	0.101195867259351	0.0251621824570709	0.0979482841952245	0.167307781164097	-0.19514872172659	0.0499722483457118	0.157927538366336	0.219320549533457	0.154221534735835	-0.039044182488685	-0.12515514447861	-0.227539449662258	0.0250078507301624	0.109790852389894	-0.0941830598336178	-0.211731116488588	-0.0312556635462372	-0.0698139335404778	-0.0904675969048744	0.0836216049115998	-0.0792073033318751	0.011861802505317	-0.00599784272835479	-0.0528521549833835	-0.0145390723482806	0.0524667289391004	-0.10077583018953	0.169817881095669	-0.0337533675602384	0.0783246863669347	0.0634442513842001	0.0608677227080659	-0.0575342528658745	0.0253211041987698	0.015822204733314	0.0015952022730252
0.0172357696134275	0.0379083838281757	-0.11510881261701	0.0160797030766986	0.00150913100470932	-0.0108337004113044	0.0311025109030319	-0.00491198741080867	-0.0365920006230134	0.0517991049115042	0.0185414673050221	-0.00176578731613583	-0.0468433257819196	0.0648112477349651	-0.0560697040809918	-0.0305265207379579	0.0121269876051223	-0.054807557494512	-0.0371831354810204	-0.012659391526543	-0.042518499479246	-0.0180279435082806	0.0937170400651441	0.0293505990871518	0.0255927529050769	0.0140750732897281	-0.0428769232204907	0.0298449785274683	0.0500178733360272	-0.00197791578619302	0.0141207114625377	0.0356523319307652	-0.0161838846772869	0.0756902761756771	0.0112265374716981	0.0494876941657409	-0.0188163901663543	0.0729282969397899	-0.0222390353562653	-0.0549202936822163	-0.048595618271022	0.0295784257511296	-0.0346784052417733	0.0719011675609554	-0.00602072773651138	0.0526938358685031	-0.0468637476391597	0.033708404858835	-0.0761606275041799	-0.0725794425222154
-0.128878864754084	-0.0597760903781941	-0.0160178293739743	0.0192271037092053	0.0488461036175389	-0.0102348521947436	-0.0476522091393546	-0.0108010420899818	0.0452513001283466	0.0593978205154197	-0.045825861381656	0.0257984586681402	-0.191955010215167	0.0976839925948625	-0.12417007105431	-0.0689593061890278	0.0298243025821389	0.00674639423263281	-0.0109617332578245	0.0469044966700491	-0.0962747581517299	0.0156950708377417	0.0532787280378211	0.0284800756694103	-0.0219407233066899	-0.00762120641168761	0.030595298544104	-0.0459054754063057	0.0339447164844548	-0.0444347593629638	0.0627959466951912	-0.0370538979193295	-0.0546218311703466	-0.0694358690622492	-0.00758614547690579	-0.0371527891649913	-0.0324985568514523	-0.0033066111995077	0.097935127274258	-0.0643906907986035	-0.0131990366997547	-0.0244881098398232	-0.0726293639158282	-0.00131909636004409	-0.0423554897046954	-0.0139835657312781	-0.0160356652224696	0.0635907466488074	0.0337335955377405	0.149517901344194
0.0715268936870152	-0.0974526273491918	0.0289407036753363	-0.0792737296838595	-0.0116162447523026	0.0395355121708637	0.015142369568897	-0.0420379720378581	0.0708465026258064	0.0126980975562796	0.0469628742478455	-0.0413272939203165	0.0695338006848365	0.0288012675646423	0.0243672817409657	0.0468649937252125	0.0502749821792689	-0.0551664262103137	-0.0440427053769281	-0.167309574240094	-0.0378751470647408	0.016761986066464	0.00728058737331028	0.0358388558026476	0.00893023952174478	-0.0211653201979403	0.0154203605782633	-0.0492912417634009	0.0237075160655886	0.0360144427585369	0.0320502272083985	-0.00633579214032835	-0.0315549217283539	-0.014951249759654	-0.00579233796721305	0.0541855889920248	-0.0539098325466492	0.0327364021708189	-0.0289078480339172	-0.00857816611915928	-0.013860599780891	0.0082308224792939	-0.014810565679056	-0.0087569746410701	-0.0114670863761407	0.0447011263375262	-0.0118182126343968	-0.0137554384765866	0.0112245304975156	-0.015484010619761
0.0575458201754866	-0.0779693837586731	-0.00711342834909068	-0.0901894994929395	0.0168132247130998	-0.0415072107075991	-0.0200129970322523	0.0513107418411515	0.127271513682447	-0.0310319671680022	-0.10140154786458	0.0622477010155597	-0.000505345196462762	-0.0399552747096654	0.0402824210637498	-0.0503570056943133	-0.0657660777813562	-0.0344586389258889	0.105997261531665	-0.0118483047263867	0.0034218740132076	0.040469803362547	0.0874920215618964	0.00976431893386355	0.0495710496528489	-0.128015709136673	0.0766593809191649	-0.0330214005577523	0.00833021022952823	-0.0559813622224262	-0.0507386059324388	-0.0574096218261087	0.0373118497189609	0.0580852948950431	-0.0103318323561101	-0.00112968780287144	0.0745544567051136	-0.0209095723131197	-0.0204299237251922	-0.0242201676832697	-0.00109882380306672	-0.00408116636782974	-0.0887154558917933	-0.0737388122761444	-0.0734660838162164	0.0236919382623253	0.0275824884143577	-0.0473858795951576	0.0527219475369609	-0.0245577641802959
0.0503334662584581	0.0182837346610532	-0.0942874027729146	0.0640556598767442	-0.0170430121209996	-0.0163063921143178	0.00269893995523268	-0.0199544122378596	-0.0729950917258918	0.0199327455325796	-0.0146305209348948	0.0374251976941162	-0.0228966416467382	0.146589386543907	0.094347314690289	-0.0117665550874581	0.0586878503076464	-0.0248391582001244	0.0690107588557766	-0.0667935249623803	0.0838411688594837	0.0625736940051486	-0.0844242880963922	0.0374257518532287	0.0158978609700236	0.0207014764699518	-0.0187096830255321	-0.0546732346823865	-0.0553357296778834	-0.0226391391293505	-0.0639220418660229	-0.0564451779208172	0.0223965817950067	0.0217395276895067	0.0206406498494144	0.0118821007143909	0.0838564741266883	-0.0260138025328314	-0.0105523442085409	-0.0445734306035067	-0.0612500369785431	0.0281392600918874	0.0332959719855702	0.0891146367611088	-0.0595717602858336	0.00454068455997749	0.061132588829598	-0.0332897005871402	-0.0435817247231791	0.0521952259161086
-0.0221669516830515	0.0136988984279511	0.0264053344411324	0.0839381658432671	-0.0761597774736734	0.0843932982689074	0.0776849543031838	-0.00621782891803074	-0.0123869375692133	-0.00800136990062617	0.0398546695870992	0.0276941568971511	0.00515579954209861	-0.0353479446651245	-0.0381028602723966	-0.0381192396099074	0.0493156814435343	0.0277265017071709	0.0237239174717128	0.0444290378125441	0.0197220880980658	-0.0728464945638464	0.0347900621965036	0.00305687161233664	-0.0275940318314081	-0.027442025593275	-0.105631360770496	-0.027342705372851	0.0344010674032591	0.0163067887076046	-0.00131481401644033	-0.005167036745155	0.0116330688171637	0.00684265345750542	0.0498124379671566	0.0906231130767664	-0.0732843684546829	0.0102471405854626	-0.0545107843358254	0.0826781359800511	-0.102072141659419	-0.0440868722081343	0.0524312480147591	0.0683936871491515	-0.0407397372932401	0.042678528790356	-0.00481168316084613	0.0371072842453332	-0.0591096197970103	-0.0580506219337205
-0.0319263306412216	0.0128820724118736	-0.0202598588569588	-0.129694368745453	-0.138491687149362	-0.0810426807617856	-0.126472690677367	0.0641230870669887	-0.0159139270006708	0.00994700531286504	-0.0193411839622345	0.00547422780098987	0.00362811509233296	0.0109854937692204	-0.0524298952479347	-0.0766695074936412	0.0958597009101454	-0.0552616477205569	-0.0183278366543173	-0.0744976883102372	-0.0904769017125513	0.0560668553721639	0.0827538037501148	-0.0430572068718248	0.0200601164416025	-0.00489119096077482	0.0656408399167945	-0.123117726247126	0.046170872762072	-0.00360003971507493	0.00053375760134563	-0.010440188046012	-0.085808319921588	-0.00483834818906489	-0.00236074507773382	0.0266178932676356	0.0341436076508058	-0.235022693225299	0.0150905002960222	0.018668779863497	0.00687893972047039	-0.0293845698911706	0.1232922167648	0.0789840202344435	-0.0140137885407904	-0.0858590572491763	0.0873975426049257	0.114846866263604	-0.0136084033013747	0.0545203024401685
-0.115503282018063	-0.0542025944650303	-0.00710615741776183	0.0698172654997654	0.0513398523191628	0.0178319454674083	-0.0304776423476437	0.00918478121516567	0.0256736758758553	-0.0238965716728193	-0.0199573659719813	0.0593554826594932	-0.00175134123453858	0.0581506069055765	-0.0581339899848719	-0.00369767095168646	-0.0817324064837156	-0.0240653984909378	-0.109831477868146	-0.0598923101473548	-0.0589635403003288	0.0142467178138933	-0.0427103712207295	0.0345089313843984	-0.0544659730063509	0.0572729320402	-0.00685067897870366	0.015404186324105	-0.0181312125240216	-0.0182097624569881	0.0627874700181693	-0.0236359593795634	0.0681076301084968	0.0263336646779719	-0.0694189474419425	0.0273068692929075	0.0406638965208742	0.0480684329442558	-0.0135330757088195	0.0968113597484598	0.0113647413547646	0.0185280216724323	0.030986136911646	0.0841146551610949	-0.00359412385358152	0.00702366162774887	-0.0300521588795461	0.0173032435725968	-0.0206218108057375	0.0697398120603627
-0.00670020615041714	0.0226880533798853	-0.0697894376217121	0.0175484885894206	-0.0262591680339149	0.0310900218834852	0.0321102334576788	0.0338934013746252	0.0513270311655414	-0.0730276109580992	0.102495574005649	0.0450808784045611	-0.0551836139526317	0.212276112402304	0.135110366140108	-0.00808722950201755	0.0853417317703327	-0.0574352059643894	0.0716096478142741	-0.0209608265609273	0.0293421708760512	-0.0615676463966199	-0.0123833465014309	-0.0436622477251459	-0.0564025780323822	-0.00680377524707497	0.0232231239493465	0.0251901993093682	0.00181667759960059	0.00720311211493326	-0.047157134366223	-0.0480852691618521	-0.132279494699862	0.020201479345985	-0.0780426401563051	0.0749731146242903	0.0497226558982254	0.00786301241717147	-0.0275847014835624	-0.0570077074900062	0.00686812035056389	0.00561521271895415	0.0298320829455408	-0.0059778083872045	-0.100640478046706	0.0619292488358982	0.00972132735784275	0.0431558004948413	-0.0298534578759249	-0.0537203830981956
0.0308897121793614	-0.00442236722516451	-0.0567532554851654	-0.0369391391527934	-0.071408875134937	-0.0593930033033548	-0.028618413445726	0.0744711339044487	-0.0260347909820342	-0.113097758929282	-0.0559754042858524	-0.062753918627379	-0.0875611228116494	-0.00585665656718048	0.0583506944906055	-0.0368497146010752	-0.0635522933931793	0.041495952639439	-0.0390786603884117	0.0374729747649692	-0.0715340566343901	0.048748218455795	-0.00074456994097926	-0.0031903639622259	-0.0763820051792473	0.00123997803094606	-0.030901670696577	-0.051295461803464	-0.00524306795851884	-0.0110459534810872	0.0562100538434475	-0.0484492404953354	0.0276655756026289	-0.0781399936237814	0.0353014563458667	0.130460706199139	-0.124067907424024	0.0075631735590421	-0.0591362535182898	0.00490359753799371	0.018369933520706	0.00245405922626246	0.0500759192155942	0.117243298106246	0.0188329793274516	-0.0667599500026676	-0.111484439517191	0.0131952580638405	-0.0104032555290621	-0.103550585955618
-0.0395746752152064	0.00843915411856648	0.0434338287447716	0.0602323531887837	-0.0585930103550521	-0.0608086378356331	-0.0255099365070152	-0.00571166544214288	0.0328916656594761	0.00457430291994612	0.0708700753775726	-0.00410784724762063	0.06969970282383	-0.0482886116008884	-0.0470164650708332	-0.0239582805115752	0.150933945979907	-0.0419254319869277	0.0100659672969989	0.138523734706983	-0.0723304611140361	-0.0468564079954718	-0.00786241646120853	0.0541865990639543	0.0291045657224514	0.0174580179654035	-0.0600003874666882	0.136702608698042	-0.244090919095187	-0.0391573770761026	-0.0143506528482145	0.0377859824740119	0.10628849574198	-0.0458040406132895	-0.080286392643113	0.038713097074372	-0.0450568087034099	0.0900294057424067	-0.046900101116274	0.0340421322713813	-0.0298791995151882	-0.0106007128138807	-0.0407441803217371	0.0205254439643272	-0.0307304346060535	-0.0167010076717419	0.055185405349173	-0.0320531324326119	0.0713776384308857	-0.127371484937804
-0.109468509950894	-0.0223593376622091	0.0327733334778227	0.00306191440730812	-0.0912637369300617	0.0501906944024344	0.0571037303091487	0.0215906373464752	-0.0244298213554126	-0.0896628069561559	0.0213676962177412	-0.00487344257772833	-0.0609102166641677	-0.051474699561493	-0.0195545126877866	-0.0452956620862673	-0.0823074477823748	0.0304415993056783	0.0164564278881951	-0.0147619745637048	0.0607414460089888	0.0122385907811988	0.0523284747786171	-0.0143168314949806	-0.0380456393821756	-0.0822653970185668	-0.088942113716339	0.0840590331200011	-0.031191601807297	0.0378275199508585	0.0733186570291475	0.0160007743057522	-0.0487624527865508	-0.00357470094106096	0.0101848741879984	-0.099166756150722	0.0210302668485875	-0.11520474944805	-0.0162123877515106	-0.0924846852628003	-0.00974019540323975	-0.0715327551229835	-0.0112627128223144	0.08763934627521	-0.00168649077962555	0.05739812587747	0.144287790468945	-0.0252884925761551	0.07875818085238	-0.0481974120641908
0.0934268249078422	-0.0642700946263391	-0.059403163157076	0.0226670651004399	0.0479538346306003	0.0807524535354859	-0.0136913763419188	0.0559481810862821	0.02419183297855	0.055972326587621	0.000722885899803733	-0.0285368056440949	-0.0213516288482779	-0.0519750956303059	-0.0460073830920573	-0.00388748685318661	0.0583581341426826	-0.0216831550416453	0.0366417118661418	-0.04643333805548	0.0830153167907429	-0.0230882872325168	0.0180605974146769	0.00324360816664157	0.0497986451729033	0.00335016694990686	0.0438289319890318	0.0528815193477352	-0.00143229328552076	-0.0790071315488248	0.0383566229401263	-0.0474755677354835	0.00509826528005824	0.000941827304493357	0.0264367634938814	-0.0376387833430392	0.035865911010099	0.0337842332980329	-0.0405093016047939	-0.00897831973836274	0.0233148099754132	-0.00729483599256315	0.00219777091054833	-0.0512770523109442	0.0382180917030894	-0.023356614750584	-0.00229225356777789	-0.0102587498106213	0.0815497850378882	-0.01016048715491
0.0512596252358493	0.0294587542361625	0.123196167017986	0.0284065294152536	0.01450713406544	-0.0627498297825795	-0.0250854371555998	0.0582821163325184	-0.00565967746755127	0.0161966759615205	-0.0286857569901079	0.0745637006718348	-0.0057815597232736	-0.111075986254554	0.000933755457772802	0.0228771323502034	0.0449484220681348	0.0249927477806435	0.0344010080526934	0.0256135084664221	-0.0405928871224772	0.071655780974715	-0.00680617998805358	-0.0155341322659025	-0.0445361419342826	0.0127390907217109	0.132168347237006	0.0616166130339473	0.0371212410780883	0.008469875562421	-0.0192393511691188	-0.0706320205165741	0.0109100276584975	0.00990143804521973	0.00975187552644621	-0.00753731277727225	-0.0243826834910516	-0.0357501316134278	-0.0234917764971537	-0.0937196982852485	-0.0584806820737129	0.114621441078462	-0.00569713282570689	-0.0188472395225747	-0.0132256472599764	0.0402321191165114	0.0142382830305076	-0.0296299495189002	-0.030150555943638	-0.0295520381842509
0.039350991544321	-0.0750366637131113	0.00122408565881991	-0.0506803809829339	-0.0469778557913679	-0.0443645497257456	-0.0647795079017837	0.0716641027577046	-0.121721352511817	-0.194117673172646	-0.0731416498496159	-0.0733506157239369	-0.0400289450141534	0.142044196320032	0.0497049807897656	0.0395755487051362	0.00163115409199605	0.0385753012680704	0.011861719978693	0.0483582724919595	0.0902655250644019	0.0200481751142998	-0.0167190402382718	0.0925685710201338	0.00475451145617522	0.0916038433321607	0.0188748443266576	0.0783223769172906	-0.00280244686623056	0.0300434500558342	-0.0414960054387546	-0.0990232588236526	0.0120039446640212	0.0926621762991706	0.0573445619389883	-0.0586108024643964	-0.0209294100387759	0.0811009823020633	0.00263051751870644	0.0147824569800144	0.0377374821673616	0.015446727718287	-0.0130792941710331	-0.0132142197806463	0.00248164294245489	-0.0994588031293879	0.0281918066970998	-0.0181576778928264	0.0704083296298949	0.0103103887979175
0.0250485723795299	0.0553583603181951	-0.115380605355378	0.0282991355382447	0.0358840294035889	0.152113507365844	-0.188631932172088	-0.112312381689518	-0.0152485886385686	-0.0330497770936407	0.0770793428427356	-0.0162753948039554	-0.0323092913945665	-0.113821590241996	-0.0155990248568836	0.0276579799592008	0.0381133851038155	0.00115340739976277	0.0928359701523737	-0.00847553235520786	-0.0160208799772258	-0.00892391764802365	0.00146575042367224	-0.00790569870637538	0.0121256467014122	-0.0550934823853624	0.0400083800309602	0.00306856787093504	0.030545517054862	0.0475205463130284	-0.0287480213696201	0.00767779372641633	0.0163309920824966	0.00683100191008343	0.034631250155247	-0.0671981833757465	-0.0604133999850721	0.0120691909149327	0.059066357355498	0.0584479302420486	-0.000827517711467395	0.0428631824712081	0.0237093948562558	0.0350035229644521	-0.00403204464323008	-0.0550897481760193	0.0165251938452802	0.0519962648215499	0.0433938311132518	-0.0266819261399208
0.00858657428998511	-0.0391986145284802	-0.00977089267273199	-0.100687592286541	-0.132788806319736	-0.073058585146233	-0.105410384897049	0.0903051059615338	-0.00716992458442195	-0.0334454419124535	-0.0870738379360338	-0.0932440000121914	-0.146244100193837	0.0525997300904976	-0.0214090991364657	-0.0229524968869106	0.0741024072602127	0.0710262291679054	-0.01375332470243	0.0505213933262679	0.0264653977100511	0.095666137719499	-0.0648235379282915	0.0595530757783835	-0.0748061353498986	0.079898062972216	0.0969759123693483	-0.0378604704477756	0.0994697316547729	0.0703811804926115	0.0339540088233496	-0.0181375076981938	0.0547645741038086	-0.0338654459215125	-0.00107588413862386	-0.0579976469682581	-0.0967438205938572	0.151857759241755	0.0265968328654379	-0.0147871901788051	-0.0413683071004593	-0.0244324179330116	0.0110227214264958	-0.0414726910351744	-0.00586669704917297	-0.0144438258402824	0.0118624378347171	-0.0379820436042956	0.01824341968567	0.00227315399802862
0.0252301690216283	0.0367090701027817	-0.0275942173784367	0.02020831049989	-0.101725759821836	0.051053835581018	0.0157131187899981	0.0029297013316792	0.00861730894211226	0.0891624404146737	0.0517082542102356	-0.0311246973554209	0.0749126216221153	-0.045214848263307	0.0111384677901773	-0.0042943622710813	-0.0518262248478236	-0.00000202547430801594	-0.0175559528527151	-0.00591080084739379	-0.0689678631721585	-0.0509023192268335	-0.0640531666059691	0.0587474791690653	-0.0667185343395208	-0.0388734913723226	0.150216520841617	-0.0541673735724981	-0.00525558839872511	0.0317381856797584	-0.00688367062558432	0.05340210813179	0.0954877670878864	0.0733098365060506	0.0138370270655645	-0.213314378512598	-0.00393080233511385	-0.00156804284498034	0.0621580275446295	0.113469593868539	0.0805848045430649	0.0520859573939018	0.0249310153576227	0.0311938878103987	0.0027143537194253	-0.1821457960775	-0.086496368233399	-0.0396601544484074	-0.036390264082929	-0.0595678977091622
0.0627990840327839	-0.0357572208063106	-0.0324801721416186	-0.018128672658364	0.0651504901521164	-0.0351586548855856	0.0541952717017029	0.07054567730526	0.0667543831525008	-0.084487381300569	-0.0155442611582991	-0.00871765181927254	-0.0219064273859944	-0.0415992445634137	-0.00599101843282236	0.0787008899244574	-0.0203554324188316	0.0162115596980998	0.0173039129166141	0.000773224588733576	-0.0128226029438011	0.0414678053771016	0.014685333763589	-0.00824529885285213	0.0674573971439046	-0.0364329541428354	0.0344384268690545	-0.00743044609291421	-0.0451833959098461	-0.00780037137895504	-0.0284320115630664	0.0275773299285677	-0.0858972138996218	0.0367319676152481	0.00681144189857598	-0.0224760092086002	0.0769827552129475	0.0988621601131963	0.0575582998190397	-0.085083629450212	-0.0261408029836541	-0.0359901067988112	0.0199622394987104	0.0036201535788995	-0.000281619963045068	0.00551955092850292	-0.0672882738023349	0.00387576626019886	0.00302527195236158	-0.114504097830836
0.00469808837531102	-0.0227149436510018	-0.0137270045858554	-0.0701642750813501	-0.108089164371161	-0.0772429150518401	-0.0739240233483125	0.0480528238706568	0.0380250570188256	0.056210663019054	-0.0401185807050043	-0.00535795790432851	-0.124781495516102	-0.019964961432823	0.0248411830954324	0.0296869669494466	0.0920456369514123	-0.00180381334484856	-0.0182608990993538	0.124175622841996	-0.0992552175525684	-0.0203001799967293	-0.0503006030636646	0.0176755571235728	0.00595113826685121	-0.012189662863337	-0.015550017119797	0.0507871997352258	-0.233291587922137	-0.10412362838	-0.0757939959301998	0.0943619559124468	0.143133887684517	-0.162654787012417	-0.148261808545219	0.0276407854382071	0.0971715548795698	0.0429519476693743	-0.0173792675217087	-0.0782950503974367	0.000234345792469955	-0.0170378183313803	0.0109577325622831	0.0127585881507798	-0.0848363268706695	-0.0119509827157246	0.0566162198649919	0.00380199989935217	0.0842761537806775	-0.0491592559690361
-0.0172720228190099	0.0395429554116952	-0.00420289158644712	-0.0944060680437624	0.0890322380433255	0.036462860020838	-0.0590599480683884	0.0649508579758694	0.028686222074073	0.00669144244270991	-0.188916226610799	0.181113190812359	0.154709778383229	0.0194000295803352	0.104678714221435	-0.196438225238984	0.00150122418686847	0.0772856106114559	0.145023999274821	0.0403811183253804	-0.120887960536439	0.0094408627665746	0.102583086088562	0.13910142398411	-0.016435206534312	-0.00640497801194797	0.0310917254909198	0.034573104572651	-0.0464552486035499	0.0501403729399318	0.110661227137744	-0.00622686016543269	-0.101148099382793	-0.0378886575989739	0.046977876742594	0.0375058206604163	0.0536903010728238	0.0657155282604751	-0.0256255272731236	0.0176119207921545	0.0184559728565611	-0.0509919119938386	-0.0349283866639654	0.0159661071077914	0.00694226665225587	-0.107235842675454	-0.0339097571745742	-0.00770412614513542	-0.00711985795110277	0.088435752048682
0.0668006171542746	-0.0851977772294342	-0.0161301306355544	-0.0645548505056058	-0.0226449893912294	-0.0455416749707068	-0.0436166435538481	-0.0045445974511827	0.0152974802451462	-0.0350887164824883	-0.0034061946091539	0.0251285913123446	-0.104920748411118	0.100100074614903	-0.0193196516901667	-0.0401440440120989	-0.0723544427404281	-0.0373083188443731	-0.0783632870027389	0.0382047766782795	-0.0453926685400819	-0.00230904922907797	0.0102535594006848	0.000072736684180608	-0.00889198994930569	-0.0183651304591003	0.0186703548666564	-0.0364982230079517	-0.0187895931373655	-0.085325044551728	0.00355032791790112	-0.0506179566213389	-0.0264877395448522	-0.0229243058826508	-0.0544980950724223	-0.0322179498749603	0.0319798498396367	-0.0832574268938182	-0.0539755686207228	0.0445749970814375	-0.0616056776130116	-0.0386145865872127	0.0523959005230087	-0.0240293865283161	-0.0166468703990021	0.052015254710199	-0.0389137644746258	0.019381854618745	0.0663220053653296	0.0407481161165432
0.0871389733072793	-0.0471869134497532	0.0229316641579837	0.0373694719249674	0.0403790468569631	0.0332581051608896	-0.00132786324013164	0.00800870500196761	-0.00895787151548659	-0.0182111059723815	0.0714452379979433	-0.00714114988347411	0.0213489386204487	0.00313396648798734	-0.0297765804362669	-0.0409173754165616	-0.0096248995332191	-0.0160143192135317	0.00163907718950509	0.0117137503913941	-0.0310388298887632	-0.00356061242156993	0.0035342652561312	-0.0474419725794485	-0.00558957478525234	-0.051771030788386	-0.0353403067579662	-0.0171226217825019	-0.0212209122602517	0.0177364199665833	-0.034813390928202	0.0205043367596306	-0.0450625292343905	0.0523904072733651	0.0162204326867578	0.0327476901238271	-0.0490221229920979	0.0380857313747585	0.020189731660901	-0.0438785173290379	-0.0101449052704523	-0.080645562222726	0.0742044400020478	-0.115646324288696	0.0203281114826852	-0.0754072692790075	0.0240289624676873	0.0022483825333849	0.0727811095838181	-0.00623100626742218
0.0793187515824501	-0.0382482477056768	-0.0451725458446273	0.0414905376199445	0.0172835949105915	0.0460924231487635	-0.0471868263363822	0.0734285306946656	0.0481857152254385	-0.0406744181457058	-0.00632289619250508	0.0900532855687289	0.0108554931591234	0.0708244893422486	-0.0149506419197823	0.0539694474006878	-0.0280070272146095	-0.0354030182981644	-0.0986631925228679	0.0172383001385245	0.0103218324426373	0.00777725991848657	-0.0115960676809393	-0.00125835323258479	0.0259551493404312	0.0678146688313051	0.0120121340861018	0.0293378688412456	-0.00960843477222221	0.00919922595868387	0.0337157475427764	-0.0108286366568976	0.0234897886162564	0.00418119714296675	0.00586457751156042	-0.00843993313083415	0.0305699532849036	0.05319358731455	-0.00407099468747923	0.0119311455947735	-0.109820230368319	0.0531174500133844	0.0509934720492071	0.0914501101861298	-0.0924132274957831	0.0111386837073406	-0.0445349290406674	0.0579337910034437	0.0186913622365471	-0.0199260324239855
0.0317296655841739	0.0319675483046835	-0.0749206895724349	0.00220039578376296	0.0679785133416202	-0.0126694325849332	0.0765391598059619	-0.0541774327326495	-0.0200012019644285	0.00169772135145893	-0.14133026153058	-0.0523419067253363	0.0240624925321943	-0.0056529606206861	0.00523178663524733	0.0207649021149139	0.142178287636033	0.153186212135215	-0.180271799659667	-0.0362774589442489	0.0416421278707009	0.106529624305337	0.0452630915134381	0.0211741567534096	-0.0567214177240637	-0.104886570623668	-0.0463418311520889	-0.0534570732149551	-0.0301008046905506	-0.103827899441474	-0.168062277450024	0.0476759391504489	-0.0495129718321796	-0.05495710255922	0.036720599845514	0.0026877453229754	0.00879512421208268	0.095013929776592	0.0332560919990104	0.0382278436360304	-0.0411965523616075	-0.0286446636839404	-0.0226815835357608	-0.0114870093437422	-0.0187677648892533	-0.016449626970586	-0.0142982805411116	-0.0815339895225117	-0.0148398158675724	-0.0428449662408591
0.00926902300464767	0.0577753427916069	0.0966633428256823	0.000875507094268075	0.0101204683093599	-0.0785930267847663	-0.0545095358184376	0.069359341678346	-0.00264478458530787	0.0432724771025024	0.0808539398494926	0.079650599322006	-0.0672248514546703	-0.146005129147752	0.0380087324339455	0.0595280598230677	0.08793295302064	-0.0315902502396063	-0.0532391318823095	-0.106906777273329	0.0539532118571019	0.0974350442016575	-0.0269346576765071	0.226199365417092	-0.111112379071743	0.00926445963578636	-0.0807097658918115	0.0332547444852402	0.0466890103110659	0.00834127712854082	0.0961171159280852	0.0188578456733133	-0.0681231215619371	-0.0225425748136162	-0.0503561362203475	-0.0330743909714796	0.0114603568864056	-0.0239992030692322	-0.0391354174673975	0.0823644147235311	-0.111256418034856	-0.037868727454921	-0.0601287985511472	0.0366359517531084	-0.0256173745322055	0.0288258995889243	0.0238861714545988	-0.0266662699026816	0.0700453809270703	-0.00240841844919669
-0.0107140701658556	0.0437660827166322	-0.0699833413811256	-0.0506037905135587	0.0408022210305776	0.0618155706977017	-0.20280524188318	-0.227810973353484	-0.0197764427995723	-0.149953927157277	0.0327883318063066	0.0101631351588827	-0.055385313201285	-0.0754171709010024	0.087920012455786	0.0907773555794136	-0.0428152495008472	-0.00881783384003565	0.0672102473200025	0.0110245482673618	-0.0542618748101525	0.0298310714647614	0.0109076680574891	0.0128483569176516	0.0383062846113743	-0.0463236758357095	0.031492375775478	0.00163804895204357	-0.00514763570228322	0.055914882390134	0.00359546874880896	0.0266685305353897	0.0419896542504568	-0.030793398722439	0.000530184877764651	-0.0276942207845057	0.0117969509319554	-0.0153343449224551	-0.0894237195808162	-0.0899513197145095	-0.0164988849578944	-0.0116451002766113	-0.0526612949094742	-0.00829784077493174	0.0937662027083271	0.0257737213677601	-0.0764215650157589	-0.0225295997702624	-0.013085773895431	-0.0732004297530703
0.0861956287445576	-0.0675380356027444	-0.0133743411855948	0.00195063255577979	0.0224117626826364	0.010557901824105	0.00997212230953542	-0.0662022141201418	-0.0204000640021896	0.0422522035411644	-0.0265582508342604	-0.0597138672322015	0.0249175051715176	-0.0164379469077092	-0.0101857854553776	-0.0639778127175223	-0.0154417956113397	-0.0477798766084929	-0.0298050675524709	0.00874650219253404	0.00189036736008972	-0.0113355771828936	-0.038145213024972	0.0190005856437144	0.000780045156707457	-0.00813353937068441	0.0207182545641091	-0.0354963078966169	-0.0516395436344787	-0.0404361071836562	0.0151471862557292	-0.0308775281686538	-0.101201822053967	0.0110644534714979	0.000702035846289671	0.00446973330043685	-0.0375867316594516	0.0741997077916323	-0.0413560628990164	0.0090560737672435	-0.0300607902889676	-0.0629813559161649	0.0303120461211502	0.0151833012005954	-0.0131099452300653	-0.013702297422148	0.0661454011964763	0.0252424228445612	-0.0137717667572697	0.0710808022635335
-0.0397316398065657	-0.0340941076078381	0.0313581508391804	0.0976715978955147	-0.0307638776236768	0.0287176393985565	0.0545584844641184	-0.00382891536952464	0.172230750273373	-0.0589876718012839	-0.0843161589666325	-0.00846450791925658	-0.00301543326603032	-0.00319773532560826	0.0114078367454417	0.0413849990939405	0.0474758381825258	-0.0148165282864906	0.0530674935958841	-0.0184149000447179	0.0461074148179374	-0.0342004893138557	-0.0283870861157852	0.0460395250533863	0.00793132788432531	-0.114507713855894	-0.00499254217897205	-0.0879860186398103	-0.0121711609112262	0.0246813105229184	0.0229128728498064	0.100711171439003	0.0363616336743345	0.0284852936250229	0.078088957093102	0.0167926575142161	-0.0615183056736619	0.00470460624040273	0.0056740149208088	-0.0244793086218722	0.0083909682434449	-0.0211906221084915	-0.0956854412213425	0.0206269014292887	0.0414498334733282	-0.0703040084496648	-0.00273312823185941	0.0606529317501844	-0.0228522270301281	0.0547286092177508
0.0693013171147047	-0.0866693689135608	0.0723173482161175	-0.0560020911251952	0.0109987294446584	0.0461595511346409	0.0281541359745766	-0.0583545248704514	0.0121329795049133	0.0193299447685898	0.0327538899617986	-0.0701129840905251	0.0398663303393033	0.0342757418781014	0.041739671966805	-0.0326865680651459	-0.00983126214234544	0.0382186008648551	-0.0218159601703653	-0.0493548512921158	-0.082680357200579	-0.0242652620284407	0.0151592559516948	-0.0184091112019219	-0.0734382441032147	0.0490222982289694	0.0065674114432907	0.0100614564934938	-0.0866014019126412	0.0486125123810396	0.0274812481930151	0.0130887103153525	0.00056848908971875	0.0265963064942443	-0.0227802754975786	-0.047715932416558	0.037672884435716	-0.0594641739304057	-0.00179670922950114	0.0153914004230461	0.0421813373896094	-0.0266030144203549	0.0242506366990728	0.0236089636400676	0.0207269004016178	-0.00991879211703746	0.0697017657606494	-0.0603263369700745	-0.0308159263488137	-0.0419099964401954
-0.0479472145485336	0.0317049478893019	-0.0156802857171941	-0.146388146964842	0.0788923257345887	0.0259584105934879	-0.0591201523785223	0.0663289547725056	-0.00298739147160633	0.0424128973162316	-0.167179757593607	0.214098462338577	0.137289619086791	-0.0392057667210231	0.112187002025144	-0.195710765788348	0.0440686494039882	0.0765822926312823	0.114630111359888	-0.0356316731564428	-0.119555459803529	-0.080300092686881	0.0986991354370608	0.112566463087477	0.044125396493381	-0.0125033426225103	0.0469866721041802	0.12864865130925	0.0452438048916103	0.0339299414357826	-0.04952009079385	-0.0558134829325735	0.0397154656278577	0.0474643826579061	0.0507305566373794	0.0158352180428877	-0.0853773610623944	0.0135471134839376	0.0311910327908662	-0.107064192339312	0.0365844964700162	-0.0602109826878881	-0.0821932046970708	-0.0157988127362534	-0.00332157781610657	0.036367019969571	-0.0250028732023403	0.0458481048896081	-0.0260520291757052	-0.05825335794281
0.0394487728532345	-0.00729952853727232	-0.0189136213151339	-0.0227541239935117	-0.0358765800830756	-0.00428446360523957	0.120568776566743	-0.0426916263210823	-0.00403237193671969	-0.0701467377603317	-0.0717519129867282	0.0233016183153378	-0.0371953447262039	-0.0439980302716114	0.0471301312188276	0.0368236042885686	0.00337322538390472	-0.0355635938620184	-0.0501714419223687	-0.026801941843482	0.018838571709611	-0.0693405137681173	0.0155051275204636	-0.0471212881331185	-0.00043639305154644	0.0336836194063007	0.118850055197223	0.0545627998227779	0.00184301428095374	-0.0453093782337038	0.0633007323760518	0.0476942714855752	0.121606893729594	-0.0494257929640304	-0.00469993518243898	0.0619451478000886	-0.0828560368203221	-0.103954635483517	-0.0281934965559603	0.0658857584544588	0.0480939469860268	0.00992092638253536	-0.0342207104100656	0.092481280552959	0.00251630227470476	-0.0252028394308841	0.0721775982858737	0.0665826644769337	0.0124373172292931	0.00505218106276202
0.0447222734611439	0.012634127141949	0.08564498469633	0.0549881496023038	-0.000998161822547997	-0.076970356124776	-0.0183361286904198	0.0131200238084452	-0.0983614467243096	-0.0308324051552377	0.0310561732941012	0.0881895526242839	-0.0834699978175882	0.0873316831325375	0.0330951883672092	0.0664348501246992	0.015570879975614	-0.0224142465169296	0.00862295496706037	0.0655738603574282	-0.0228609851881621	0.0315667663769414	0.0542510151432358	0.0375563489460634	0.0140048055302897	0.0499021191424674	-0.020155676488888	0.0116804102055049	0.0297293788720134	-0.0024936550755732	-0.05311905594083	-0.0185278930303396	0.0462692218767533	0.0409010384876147	0.02672660666309	0.018086351671391	0.0197166262535661	-0.0638137493775979	0.0392279957335642	-0.0187244147941164	0.101286767661877	0.00138299975810638	0.0115591978018613	-0.0139053950815878	-0.0673708912152301	0.000109723806417178	-0.00225519568284502	-0.027364452013216	-0.0478748811191529	-0.00582242802659177
0.0660918279163699	-0.0808789481217414	-0.0171615336513089	0.0377761843367277	0.0552554230728584	0.0795371994014025	-0.0194959826022264	0.0527911149893246	-0.0451856464120743	0.00214843954404504	0.0442378265476813	0.0136011972592729	0.00190224899868353	0.0281128645132324	-0.0108629226178085	-0.0320740387172083	0.0927983345267024	0.0425974790935659	0.0494516295500682	0.0316946824912683	0.087907417803858	-0.00588602383715012	0.0933016979150565	-0.109257157945855	0.0764456267392142	0.0816409120381513	-0.0602674349143921	-0.0311414778005926	0.0659829469803256	-0.0338834142968909	0.00215180627524938	-0.0142378055966003	0.0270421140961548	0.0523379342466309	-0.032487366171832	0.0777102647636257	0.0997462230854275	0.0363682281329037	-0.108422816011974	-0.00390312225890342	0.00237679794110793	-0.0452987405532101	-0.0549778828536115	0.0174738323418333	0.111748233324165	0.0210503259264566	-0.0203359427433949	-0.0580438907949236	0.102992021500836	0.0103421998750876
-0.0103470600493137	0.0810278840415361	0.122080810382611	-0.0253954153387105	-0.0368140436016472	0.116839612907544	0.0795570863333326	-0.00538807472088149	-0.0357740102256056	-0.0375453756018553	0.0221404148057782	0.0510426374926289	-0.0991793498552401	-0.05140660162982	0.0107748096816063	-0.0273976132989437	-0.0167600883448505	-0.0778149802157315	0.0315740630160547	0.00357244818782152	-0.000219776296635375	0.0774728859641883	-0.058213939646602	0.129326981811761	0.112787356884157	-0.00566288898311885	-0.109364816847248	-0.0387824308476722	0.0346231890441568	-0.0869382991969628	0.0388657112919713	0.0257151164819416	0.0200264817105518	-0.0278283894556794	0.0277719337270749	-0.0285415991172366	0.0516206144822571	0.031952951371923	0.0676331798670346	0.0884978960541267	0.0230301046774806	0.0309683453739489	0.0572906768385282	-0.0994862859451097	0.0762899435909943	-0.0255734045247912	0.0187657982260468	-0.032414217393375	-0.0208780012777351	-0.0884885439090553
0.0718098012873643	-0.0411832568549183	0.00883716438010953	-0.00429648856341978	-0.0383053040916982	-0.0565807147624159	-0.00250833983036538	0.000319590079085272	-0.0516234205608959	-0.0654067004202434	-0.0871501344858151	-0.0982647238962388	0.00101639757825651	-0.0475923253785624	-0.0583390916987242	-0.0827682448482441	-0.0819250637500511	0.0277283939716358	0.0243451154698138	-0.0124308225524823	0.0868404962157264	-0.000777840389516693	-0.00482819983866662	-0.0700217035604549	0.0312410902434549	-0.0284545398683886	0.0345232200063724	-0.0375624829740521	-0.0206517324551564	0.0356453309692314	-0.0308331863521807	-0.0457547590553631	-0.0246974420411291	-0.00869966076549888	0.00418486581260464	-0.0162355418821601	0.0190719383354621	0.0422382023872112	-0.0779918097066066	0.0509871600861328	-0.0388377140277747	-0.00280112897838061	0.0173861371692406	-0.00561067244395957	0.00174045761438948	-0.041127815420157	0.00417945032738267	0.050653909248848	0.00339558750261226	0.0320662232774844
0.0330960716830579	0.0312543867757421	-0.0476157550840461	0.0374794912510271	-0.0295472496145915	-0.0361785317477544	0.0178447222717941	-0.0673926510875405	-0.0581663737502313	0.0884897159879404	-0.134936857114896	-0.065919098637984	0.0426731800893251	-0.0597182504194456	0.034811754408122	-0.0529807595559805	-0.0836131145372155	-0.0629926927531307	-0.0534731399132561	0.0567460633469087	0.0656269356809294	0.0286589398275858	-0.0729444724783825	0.022206988483793	-0.0390600800434281	0.0628117174146867	-0.0552023829211556	-0.0870949096900847	-0.0118033259724544	0.0154058159532863	-0.0474248544243119	0.0218650341196319	-0.00744992419995966	0.0626392555940007	-0.0562247630429503	0.11052576583976	0.0159032281844956	-0.0425605415856814	0.130932420231281	-0.0944969170154255	-0.106791693501002	-0.09237731237757	-0.101609342079489	-0.0648957239422249	0.00575233168857239	0.0592726574191712	-0.0650496593065299	0.0611536341938766	0.0700462408023037	-0.0389514562500498
-0.00308753612617103	0.0406418833679101	-0.0864995135057095	-0.0479799023411136	-0.0228976414711765	-0.0594311315747682	-0.00122409883093897	0.0364568503854765	0.035433579225503	-0.0884751902153529	-0.00124400228014775	-0.0618270725775089	0.00271877492184442	-0.0472827559940049	0.102098191027641	-0.0897782113778591	-0.0296513967047653	-0.0432334789189506	-0.0492891592415818	-0.0216090821319115	-0.00923326578373236	-0.0585596750184935	-0.00674728241622886	-0.0845981097312684	-0.0160332468677327	-0.00467444899883017	0.0715312911671633	-0.0239269199397636	-0.00385781975384605	-0.131190969444168	0.127942486329611	0.00887193059173387	0.0925702783693504	-0.0968864803636541	-0.022425610144328	0.0139437002391296	-0.0195064861460648	-0.10639994569335	-0.0814798280981042	0.0662524527417358	0.0275247058488127	0.069677225711958	-0.0334646985146489	-0.0281822899579884	-0.0331246310238617	0.0232707243467483	-0.0573737705216516	0.0175730201136463	-0.029606764376801	0.0434359497479107
0.0185714569454885	-0.00520179460965174	-0.0743407092626817	0.083050121595268	0.00245696479645704	0.150147781666169	-0.0860765936878792	0.114552727132163	0.133365021593649	0.0215685500578341	0.0192263111634446	0.0370477468578794	0.0393954171571387	0.0212925361436718	-0.113860471303552	0.00560751215873011	0.0550820162326625	0.0228921108669844	-0.0446602117234927	0.0265093718256815	0.0344938691284946	0.0131235265432807	-0.0225692633403234	0.0535626704353409	-0.0537751757786959	0.0439975631505637	-0.0201345947635981	-0.00605655157854262	-0.0122596044672448	0.0225057852954199	-0.0287300853870141	0.000449146228732018	0.0441788509750076	0.00478248271929203	0.0324399949012047	-0.016755210928827	0.075333948034906	-0.0514109712929762	-0.0270816765750372	0.00661279717911028	0.0797041890148621	0.0175425338869139	0.00250814781881126	-0.0156704856687512	-0.103183373975737	0.0529846182528037	-0.0262982850457541	-0.010635985876507	0.039276680378369	0.00873828858863379
-0.135782931698323	-0.0557329167392131	-0.0440618114494797	0.0569927453147161	0.0518389968736681	-0.0188565205963936	-0.0231883233904314	0.00775692708123331	-0.00161487542598099	0.0314121736899136	0.0375012794317583	0.0385969316060026	-0.0449018150121189	0.0060678498100273	0.128862199853644	-0.0904417513134019	-0.052676730173383	-0.0206022779609503	-0.0616376852717076	-0.0441069200078612	0.0169412239332368	0.0501234162110996	-0.0747050909824831	-0.0375443521102943	0.0236911477108941	-0.000785476669761784	0.000536554151088225	-0.0176051924529625	0.0809791355635586	0.0401046021137811	0.0748243812151437	0.0247577620413139	0.036276036660222	0.0550868337594687	0.00798774739926802	-0.0512713833927449	0.012009448821308	0.0313210212697328	-0.0196378624761523	0.0248128044904118	-0.0709572677017893	0.00304845171843277	-0.0971399310259734	0.0888521653869882	-0.0191641394247665	-0.135542219155144	-0.00162144331455669	-0.0496005097953687	-0.00328681243850925	-0.0143209489642238
0.0622955116536671	-0.0769478788218101	0.0795015808935636	-0.0622778122145065	0.0134493905244075	0.0346435831677547	0.0464462434901755	-0.0333945975714174	0.0695183934433581	0.0390207910730914	0.0131392369960548	-0.0523211760933899	0.0203828135267285	-0.0206334350722727	0.0139406062833487	-0.0121550523624603	-0.0114643101101243	-0.0818277085416871	0.0435224059082827	-0.0584793917231521	0.00139372562730381	-0.045711687138257	-0.01336617849046	-0.00873762029415814	-0.0959317852081277	0.0666828914939558	0.0085265573533102	0.0215055546537978	-0.0416079157094471	-0.0103655359597215	-0.0157046995498707	0.0225850437631671	-0.0258430178170366	-0.00329846818517737	-0.0108211944805776	-0.0764325001143012	0.0141876946230747	0.0524788529466452	0.0502483411401871	-0.0265597404636735	0.00600505669107969	0.0150191909683175	0.0143112871439153	0.0775167735504358	-0.0343776299214045	-0.0205929121928753	-0.0157140430603634	-0.0245021387976933	-0.0538544987419573	0.021156104867526
-0.160070559423261	-0.060968409602281	-0.0161850969449943	0.02136756990195	0.136375409806507	0.0129781747107186	-0.00708635842227636	0.0270299443083747	-0.0264386718723571	0.0383448070742499	-0.0722326948742499	-0.0576860424443543	-0.0235018917674667	-0.0376839362879984	0.0129025354489343	0.0489381398485699	-0.0262002645510691	-0.08460924006631	-0.0049472359701353	0.00489162709567546	-0.0440622186731169	0.0229183342035907	-0.00147877995213939	-0.0158280634847125	0.00284514496018225	0.0560293607681177	0.0093841082876615	0.0037533668514507	0.0144402616564584	-0.0360615576857994	-0.0593938438874587	0.0309785923575627	-0.0349420370524881	0.0531811690810716	-0.0124111391290462	-0.0249245869310768	-0.058335343777642	0.0671466611391516	-0.0150326439539451	0.00569223414861148	0.0772526842453372	-0.0423674694577194	-0.0371168049220925	0.0108921908404021	-0.0281347036855092	0.0839771280810225	0.00997528823909209	-0.0211255520848975	-0.068916310631165	-0.00942055886679933
-0.0767431207204859	-0.00651725592836379	-0.0100369485429717	-0.0071198744239421	-0.0649671845051257	-0.0422519261160492	0.0562807890993185	0.0473571163684214	0.00813221481011316	-0.139989026951359	0.0221978468147614	-0.0650534057181254	-0.00680198471500134	-0.0349228784188744	-0.0368887889176439	-0.0679260924518702	-0.0102689923344186	0.0324679045909882	0.00165649080383592	-0.0158285569169182	0.0312453009543112	-0.145896901880997	0.0925198130151256	-0.0554535395594553	-0.0517818070508881	0.00519153349236616	0.00557375414989248	0.061408362941891	0.0108033242065675	0.0202592988642221	0.0791868016259849	0.0348154269920679	0.0228166666072409	-0.0523045158829498	0.0421970990183847	-0.0585957851031134	-0.104733392381706	-0.000290632365714075	0.0461197968570284	-0.0386699275231238	-0.044051263474595	0.0394073405668189	0.0395576500669346	0.0551030233009866	-0.0556576730897758	0.0185211285792781	0.0113169957264898	0.128429228790743	-0.0984981698163719	-0.0613629106803441
0.0548589309787689	-0.00793297849904933	-0.0242038914173326	0.0113287589476526	-0.0252040797976479	-0.0653986731988425	0.0256822963032746	0.0492088608625154	0.0547307536107495	-0.0827090303934257	-0.0238262490340748	0.031381581683967	-0.00310366520375609	-0.019046969477356	0.0609237246711897	0.0886251160881217	-0.0395233644863661	-0.0439492388905806	0.0124532467062491	-0.0449976626100407	-0.0348200517782816	-0.0120615707472633	0.0142435776138446	-0.0488871646010465	-0.0082988930062785	-0.0292218459922835	0.0322715624210831	0.0289310121755615	0.00277260697421103	0.030747737175441	0.0287021179184543	0.0270257745979998	-0.0179350313706112	-0.0533087643340615	0.0113835959510704	0.0232599257863753	0.0000324543530347723	0.0269413909941963	0.0599663439641609	-0.0356288515183901	0.0308449022903503	0.135961564010582	0.014747021432895	-0.0584957920468594	0.0560893990640764	0.056196028031926	-0.0609171290590433	0.0247965851233502	0.00438905966082654	-0.0192211657874893
0.0637290035056843	0.0311719550251458	0.0200283634308557	0.066957673795891	-0.016573021511701	-0.0493997046756372	0.0144864413498972	0.00732179967397265	-0.0167857715746908	-0.02144112537834	-0.0305948818241084	-0.00362742800758387	0.00399714695946635	-0.0654572691542859	-0.00148020228422401	0.00753065524344657	-0.0235200090637727	-0.00906896259104593	0.00194075199546929	0.00532105725010538	-0.0352386145458336	-0.0297237756214424	-0.0499142928006171	0.0446570108692738	-0.042260108956163	-0.030858006009913	0.0429041001538691	0.0160363221887481	0.0446629371567802	-0.0163737649129507	-0.0341035605944714	0.0285504772942842	-0.0370359367310636	-0.110874127002887	-0.0126924091613389	0.0263754299134358	0.0108477799087821	0.0395452428778371	0.0235602116011833	-0.0548669113473508	-0.0474780320874731	0.0534042230424584	0.0468603296017791	-0.0532282128907127	0.0870287331907242	-0.00572362144666089	0.00508767290014736	-0.113880599180369	-0.0176229796735363	0.0402646299290636
-0.0169334929001766	-0.164833365021947	0.0597750917866844	0.0311387580555324	0.0722862441825587	0.0245421181844417	-0.00490116814212785	-0.0546404978794148	0.00421066062292543	-0.00726813792681735	0.0236924805145543	-0.0483417708909979	0.0083479023290411	-0.00494910806403551	-0.000634425648531439	-0.0631241092485488	0.0102653247017175	0.0286205561469461	-0.015534172244438	-0.0308910728817643	-0.0386443843462615	0.0102422689044006	0.00683480049675958	-0.00466758161158788	-0.0129400775309116	-0.0173197337232719	-0.0610106402588878	-0.0531826739974991	-0.01850948788186	0.00637417078374162	0.0244647469295333	-0.056384008663909	0.0103578069494095	-0.0387839913856691	0.0471192057538929	-0.0196211133308794	0.00449800552535922	-0.0332555699187825	0.0608268435094826	-0.0482503882446966	-0.0202805309633749	-0.0174785391911237	-0.00467947982077754	0.00794203947121444	-0.0102160049556136	-0.0528528326974284	0.00178189908524123	-0.00621873261991644	0.10430648913213	0.0353146582823908
0.0445526734572436	-0.07831029634351	0.0159653025585167	-0.000124476390652519	0.0573624006464444	-0.00541447150774083	0.0460339335455821	0.0083314099462	0.102047180101874	-0.0758727498609863	0.0305031544590656	-0.000411340280123329	0.0231758003700261	-0.000672033334785222	-0.0285678861362722	-0.00208958820306142	0.00479751582175853	-0.00816431071260338	-0.0056538720026786	0.0429168167745797	-0.0163364815170948	-0.0246894916842989	0.0580028244477224	0.0404229140858862	-0.017221549831575	0.0348364154922263	-0.0313287295635532	0.0580589805900645	0.0388058602088973	-0.0210659434081673	0.0248893867910486	0.0133420475217749	-0.0691144811953282	0.043542220606033	-0.0695813642682555	0.0522369210227158	0.00196167980026172	0.046760099501526	-0.0125422123901517	0.0549355820172408	0.0242298704031028	-0.0173809849850424	-0.0182081019750214	-0.0297177348071885	-0.0872909674519756	0.0106887252217968	-0.0461630345509226	0.0153661316863945	0.0194908864168744	0.0396226207083583
-0.0245252351805652	0.0472236231744005	0.0116700330247716	0.0587480667206018	-0.0160151101379006	-0.0380017176386505	0.0313732648672605	-0.061914991585479	-0.0486912894205564	-0.0328779972862983	0.0967428294215092	0.0424509434877799	0.0740947605794275	0.212266720297865	0.062494653755375	-0.00648616460562458	0.0257320073506634	-0.0477493318816634	0.088023539880944	0.00760038348047554	0.0850841231109413	-0.0709668775229407	-0.04638455004109	-0.00534601523573769	-0.014482566802796	-0.0103873555473677	0.0487935143587995	0.0856008281387477	0.0611842691504559	-0.00749834110896866	-0.0769754279188966	-0.0725135635780337	-0.00149536601319821	-0.00804242891235071	-0.0791190574375254	-0.0598870963164492	0.0652320268113339	0.00302964010989317	0.00610959536691031	-0.0554331416446322	0.076448270790112	0.0392714451299402	0.029868494105488	0.0742547434574267	-0.0152394987233283	-0.00173083519264228	-0.0673405346684536	-0.0572078941736798	-0.0496091337656101	0.0994245005661271
-0.157305401066091	-0.0588426462336493	-0.00535056207190042	0.036578992254196	0.140023920360748	0.0194435092409262	-0.0312067604304942	0.0326352316334519	-0.0148355422620824	0.0279552812804619	-0.0607808789902135	-0.0468367313714795	-0.0281192421261431	0.0174247050982073	0.0244324881858106	0.0406143631338462	-0.0117665603406923	-0.0734045446692107	-0.01263369671325	-0.00483808463780281	-0.0351398630973817	0.025237244866493	-0.021779638687853	-0.02330366240928	-0.0321677569512553	-0.0492097373843181	0.0130954371251628	0.0562923356953624	0.0804834022419195	0.0404969727055199	0.0123193529161479	-0.00768998158494585	0.0945805228303622	-0.0222408378550796	0.00617966843106584	0.0771154622763409	0.0577599259617377	0.0523560064596636	-0.0942035863907585	0.0642237214847341	-0.0353602640243075	0.00078404783803449	0.0635137217714662	-0.0736514293174364	0.00330519902522068	-0.0444228467266439	0.0651405862398256	-0.00311879095916034	0.0159285231395165	0.00326942451499856
0.0304945952315264	-0.114710942592606	0.0279325956782205	-0.0607754229167598	-0.0200475930625845	-0.00735096369071301	0.00842942687993044	-0.0691230552447054	0.0250626622134984	0.0570854500920634	0.0508193175421199	0.0036491790838248	-0.112705394870469	0.0805753292405829	-0.053753436248896	-0.0850841338937998	0.0341212345118256	0.00857204468693416	0.0181659202616182	0.050469582244844	-0.00467286658169456	-0.0350010167280874	0.0667317327039144	-0.0094577461226448	-0.0407893291676057	-0.0242815307214514	0.0587617951307087	-0.0269602753584387	0.0983617414910248	-0.018357769304088	-0.0139025792394419	0.0522358086921585	-0.00731393567432936	-0.000579840464840434	-0.0312601287413718	-0.024424525923946	-0.056414403340602	0.0171913121543242	0.00393828813639727	-0.0248608328753441	0.0534486460501203	-0.0526513563259075	0.0392499040892093	-0.049431303019772	0.00979845472442608	0.0829489126690041	-0.0306855007733545	0.0166359020693493	0.0694448573591659	0.026797439166632
0.0524525406117458	-0.114145944987359	0.0462074378948984	-0.127097728112146	0.00840470697122685	-0.0117993167749432	-0.0160312854989344	-0.0470713832414442	0.0244340756564237	0.109779758402594	0.0549593285523126	-0.00301678442322239	-0.0913613314356518	0.0802812183393413	-0.0373523791871938	-0.060781254320102	0.0883392319116614	-0.0162397884125292	0.0352658764522903	-0.0777439674325138	-0.0481751179302911	0.0306415081662439	-0.0430495836025131	-0.024800770872268	-0.0337577172385064	-0.0103979526759286	0.05576067084045	-0.0492333212676205	0.0428756237872339	0.00970028335172458	-0.00423819916609352	0.014830991683521	-0.0219151294271613	-0.0580545282365296	-0.0473032286868045	-0.0193833763869236	-0.0574395993020521	0.0301307630257402	0.0507821326134711	-0.040539884596158	-0.049698849574436	-0.0305962257762663	0.0397248849292492	-0.0146871030591401	-0.0437059453365312	0.0208538620841129	-0.0590723119255332	0.0103800856661663	0.0354639145894444	0.0769151955487078
0.0172440117888903	0.0461877797668603	-0.113017366656916	-0.00218145573995928	0.0450486296429975	-0.000879552156538386	0.0529694594155972	0.0474851876508841	0.0035211776220177	0.00308579373298973	0.0499006406992608	-0.0589880080327947	0.0201534113423399	-0.0583030668567194	0.0155165730824103	-0.0359589795938646	0.0108625324496252	0.0412811713051964	-0.0582472755270082	0.0435367087499679	-0.0799752907591942	0.0447845997228939	-0.0591523734815698	0.0835906308019691	0.044746429499538	0.00474124881963043	0.0658499722152984	-0.0640117290229822	-0.0438734312308356	-0.043230124591852	0.00275174219612719	0.00364600082041402	0.0270584939171803	-0.00995492890232154	0.0199186355534023	-0.128791465113519	-0.137314018875416	-0.0117341585388662	0.00728380727919546	0.0911737018052596	0.0294280097189047	-0.109911022224553	0.0808332280536929	0.0295351923291792	-0.00136158632629391	0.0106388853889275	-0.116281002673734	0.102102809848378	0.0743221811670487	-0.0184284480113227
-0.0470916424772602	0.0499815709792567	0.0266005599643279	-0.137270704070909	-0.0466068054211888	0.165116196929432	0.0116203958493447	0.00610721053143522	0.0177188928173433	-0.0556019240115083	-0.0978806195972514	0.231335567239775	0.113485241553863	0.0352796769631818	-0.0778205388436192	-0.0877642816860232	0.0412895655035972	-0.0409781803640248	-0.196576167755017	-0.0801629842866778	0.0212352213346553	0.122283976497383	-0.0125780619014217	-0.038295417051026	-0.0274387963482038	-0.0786865722158705	-0.0130851594089532	0.00341260403298695	0.0644278037558169	-0.0963729893829511	-0.0853724861022514	0.00304608360252147	-0.00378742329605956	-0.0697297715365448	0.0506847809628648	-0.0587088565469452	0.025275443031809	0.00982801381901499	0.00725150938208963	0.0448742273135347	-0.0440097822234015	0.0567862993783154	-0.00510099909280915	0.041523104069818	-0.0806199010892184	0.0219603306879756	0.0773322373107669	-0.0343820407560374	0.027391125241917	0.00270690771110707
0.000940553324076881	0.0477316755670313	-0.0278612015040619	-0.0280212343726978	-0.0481452481006862	0.0242895357014849	0.0641672646954443	-0.0303226740690016	0.0102147239997828	0.0424184154129078	0.0245304530698691	-0.0157909018709911	0.0155645821275913	0.0156694410721048	0.0294204114485715	-0.00244503339215534	-0.196626777400454	-0.0397621193810921	0.0584641278582163	0.0266864241863626	-0.00614398951443819	0.0208908197662874	0.164430830392622	-0.00794649170219272	-0.101168390258011	0.0642745315444361	0.084375960065843	-0.0728894153239389	-0.1244685694555	-0.0234564954861877	0.000746893027099094	-0.0474399849541468	-0.0389795002523154	0.0417666561090863	-0.0265201701655188	0.0586302218609831	0.0439269591583998	0.087956094218971	0.0357622327201786	0.0689764643559112	0.0123241408689824	-0.0398096661413881	-0.0846110901054347	0.140244544996533	-0.0666001008457705	0.0439436162337093	0.144997387733253	-0.0533146852475008	-0.0653796578770839	0.0577893442069917
0.0122458103674977	0.0531592752478737	-0.0857078393540553	-0.0171815756592328	0.0640057588781263	0.125473250509786	-0.169999614637895	-0.129169005982832	0.0323637936787066	-0.151047439555562	0.0190743373375514	0.0946450019951367	-0.0184856690917009	0.0276485681957617	-0.0151380921113417	0.115971552510417	-0.0390767490043762	0.00122470279094154	-0.00687371431525705	-0.0363675455680455	-0.051570732140002	-0.00363909339602371	-0.0271635686053279	0.0195647578838393	-0.0584402738643011	0.00775971063247966	-0.001279807968926	0.0464524867480503	-0.0620232632812301	0.0377652515194015	-0.0405008885639502	-0.025047330951081	-0.0693646404177682	-0.0381959841547275	-0.0470172024736651	-0.0234991990520115	-0.00434872534425324	0.0112961854145108	0.00723385489543991	-0.00289394017262366	-0.128825727831643	-0.0252512881100438	0.0399994016562631	-0.0752714823808465	-0.137644837655575	0.0229753199973783	-0.0457350593746788	0.0518290195929896	-0.0553616330044416	-0.0211905271352128
-0.00242065689531366	0.0309940321309726	0.0386560944901856	0.0148382965566805	-0.11061810454168	0.0855330450763207	0.0768484318086357	-0.00444402162678983	-0.00802902073590297	-0.056104835009714	0.0277756854610256	0.00293080271536868	0.0105167929567525	-0.041476270701501	0.0106102053550287	-0.015605795663223	-0.032546689033608	0.0180329259686297	-0.0046310479789038	0.0755973347665899	-0.0720549402514398	-0.00669534427228677	-0.0593661697473727	-0.0210109740806726	-0.087526698673808	0.0119347611871446	-0.0349026416930803	0.0324678889504888	0.0820886778546368	-0.00380774769189894	-0.0724164412013141	-0.0235814731726733	-0.0271315365612774	-0.0018005368739141	0.0121004175796304	0.0350885499489737	0.155214268734483	0.0228937370400668	-0.0444742053790593	-0.0971738559329937	0.0816416623179171	-0.0990589269251165	0.00237599577275939	0.0750059277788828	0.0412298351253599	0.0427443856983278	0.0353777845541987	0.0454836450557246	-0.045211079880865	0.0390722126240203
-0.10267714950031	-0.00683803672172551	0.0258403545043875	0.027726035808412	-0.0256610200766841	0.117059601236284	0.143964587443813	-0.0364873387361291	0.0192889406309051	-0.082139020783244	0.00577576437156195	0.0163651574160344	-0.0467860192473481	-0.0446222703885207	-0.000779637219703226	-0.0610665492227319	0.03824613456346	-0.057143625051727	-0.00920126416785686	0.0198635691556197	-0.0366991741105216	0.0611032831972288	0.00125302174066157	-0.0133506791656686	0.0987759124494064	0.0239254055065559	-0.0130374487467315	0.0313463568026613	0.0030445780446902	-0.0204179076827682	0.00776318984870719	-0.0876234080167178	-0.0470500242084547	-0.0032096502437071	0.0146264177751378	-0.0403196117184543	-0.0234287862567265	-0.0639385041686547	0.0821184539599917	0.0204352242183849	-0.0406910931661069	0.0413797209824165	0.0253649928819122	-0.0984193195777442	-0.00192213537167675	-0.101396204406434	-0.0285369651890991	-0.0628762925197215	0.00191733324965362	-0.00542109759935021
0.0377650026881448	0.0120685782591435	-0.094039791137901	0.015209568830885	-0.0355874319329099	0.0392818744725104	-0.00186117510160141	0.0512804329182403	-0.005643683845625	0.0464898763269965	-0.0216489741322191	-0.0283880646166559	-0.0282725266094916	-0.0382454956791732	0.0676525389512383	-0.0340683324666303	-0.0174563268174718	0.00246435203920995	-0.0474358012810229	0.0258563735369416	-0.0332776204352396	-0.0187458620104523	-0.0432074915382093	0.031796040711494	-0.0778141795588781	0.00748165097211433	0.0353822321197478	-0.0574034282820941	0.0270618711441845	-0.0400620418309928	0.0412558322590388	0.0732147126315454	0.0429756363070615	0.06986447804598	-0.0725198022834274	0.0438909779506713	0.0429144555555196	0.0256225971806154	0.107711520523322	-0.0323195161113106	-0.203942868648911	-0.0460901461228398	-0.0749232287070807	-0.0923646203697797	-0.072612376245181	0.0741626034058769	-0.0206911215203691	0.00575176574062838	-0.0685716209747592	-0.0837016623950046
0.0392684956034704	0.0137807798754746	0.082936597186229	-0.00434904363182679	-0.0437910741699824	0.134566456809786	0.109794158498228	-0.0137056442238188	-0.0493884854555464	-0.0547301829357668	-0.0769255958463139	0.0632880795247959	-0.082138272758949	-0.0460610868911032	0.0607478956309071	-0.00376076246772058	-0.00008624431354057	-0.02190733101855	-0.00679464207933286	0.0901079233078053	-0.0185032893381989	0.151819234171724	0.00361414778598228	-0.0393214751305252	0.075852972538177	0.0219935960690224	-0.0202509602204943	-0.0199245823408412	-0.012131973019796	0.0838714801404769	0.0551925012047227	0.0518399290872696	-0.0550991825411594	-0.0210320176470689	0.0215989463175216	0.0504283561345538	0.0104823014304232	0.00245413500380464	0.021713221516357	0.0544013167305024	-0.00726272653607312	0.0608586402600775	0.0751045594609871	-0.00708037943883314	-0.0203046261978895	0.0197819886015402	-0.00483147759512901	-0.0895673822183065	0.0151361835097737	0.0378870344594295
-0.0678965797444654	-0.0270106619294049	0.0194016772250548	0.0754771252068138	-0.0603940140257527	-0.00914829674606036	-0.0125351795355219	0.0042337520563461	-0.0203183253587958	-0.0721076772163791	-0.0439253305248184	-0.0766220839775194	0.0565585407680074	0.00178269095556346	0.00070519518204759	-0.0428175546590809	-0.0318122653059796	0.106146653270557	-0.056340368717851	0.0166807127671732	-0.0544944978362435	0.00775771369598385	0.108213930130528	-0.0802085563873995	-0.103902687214244	-0.0585950031868621	-0.0611344990784071	-0.0560856855428693	-0.0294306198161358	-0.0785358626127634	-0.0580626035655304	-0.0186088592215672	-0.103968214976754	-0.0687229331400152	0.0120612039702962	-0.0903289377135616	0.0853846926287582	-0.0327173659220691	-0.00338868551519635	0.0297088624388477	-0.0156456405139455	0.0690079604866926	-0.0619762460436665	-0.0199486116627994	0.0338986366795565	-0.00114423090374864	-0.0350080374958822	-0.0476707891747289	0.041443697087987	-0.0181983979368896
-0.0124108645185185	0.0836284358783826	0.083755244269471	-0.014166320970889	0.102858924699469	0.0325499804810501	-0.121188878419342	0.051666895586445	0.0200700146632303	-0.0321331849614362	-0.0173981767605281	0.0969356959222661	0.0388898625145952	0.11227297168075	-0.169055089285295	-0.034073117907295	-0.0752271567149035	-0.0170583207709487	-0.165310264694957	0.0373025618964264	0.0438559452081524	-0.0253526007209581	-0.206906476680014	-0.127772479279632	-0.0040325027690177	0.0530567727503952	0.00651666201511379	-0.0944400163363103	-0.0917828072546489	-0.00330970204435357	0.0136411793553856	0.123270444786092	0.0594462675257865	-0.0542440752864349	0.195466743787437	0.0533198954980443	0.0322764632164995	-0.0308170735537305	0.00207363771806296	-0.154450239417227	0.0707832958597156	-0.067090857174528	0.0390293767791945	-0.0549559897037073	0.0320317145258079	-0.00968822470961623	-0.0618909590576289	0.0771038571273569	0.00292791699656564	0.00720010614125194
0.0460641221265855	-0.0289570604819707	-0.077363473259434	0.0952528664894188	-0.00313432709525133	0.0770934484159615	-0.030116080490086	0.0733277907597324	-0.0174477438919634	0.00733946006890862	0.024926142280193	0.016548122427499	-0.00437634084914689	0.0627784363177955	0.0148939205948172	0.0603102973778261	0.119647482381065	0.00362759846925601	0.0532753197396051	0.0221097400445179	0.055594356994299	0.0266508737949092	0.0811457364493139	0.0439168605374428	0.0125243219367761	0.041946317779583	0.0187167877493308	0.0781083810606249	0.0467962081914518	-0.0334922920897356	-0.00173177225980723	-0.0166566928698774	0.10336818506235	-0.046030356816629	0.0473791222119846	0.0129574465857681	-0.0111106186314788	-0.0130649018004577	-0.0177324501348843	-0.0256402954707358	0.0250981072140298	-0.0404801627002956	0.0482542236639488	-0.0443855833979411	0.0116662013766378	0.0591791551172852	-0.0865943685643091	-0.0990192599707437	0.0214675791085083	0.0703172537133091
0.0659909473266583	-0.0382204643092948	-0.072672478403455	-0.00681740448545421	0.073225913617109	0.0191840072894815	0.0579369100821689	0.0445979633502024	-0.0887584307195172	-0.00835291680102782	-0.0112105130805809	0.0460225067056298	-0.0653870740199805	0.0725903670350066	-0.0402210606139058	0.106386436128858	0.0493321972327696	-0.0210449657780504	0.031461025256358	0.0099357616374526	-0.0190549559289632	-0.0294324477686668	0.0802595747880544	-0.0104402129069333	0.0589780465851945	0.0124644639310865	0.0203340377825176	0.0223775906812769	-0.0242486943361832	-0.0248788776013655	-0.000789349963048885	-0.00653596455866086	-0.00323645421045388	0.0617829199123888	0.044348652549619	-0.0249578519960042	0.0312272045703273	0.0305597003907612	-0.049026467105192	0.0432763092157865	0.00464581956622533	0.0454862252267308	-0.0825324173931097	0.0147996483932051	0.0537217845851776	0.0797150417131464	0.0430840176902625	0.0416398566424544	-0.0804542737237576	-0.109573209891097
0.0355493990691628	-0.135573188242188	0.0690836889372329	-0.0250293263565381	0.0569151022418888	0.0228381101636328	-0.00758128947911249	-0.0594273638332344	-0.00991488205660537	-0.00374828809164976	0.0805041148471271	-0.0651522217421736	0.0723017077786919	0.0588598180625503	-0.00883337086017603	-0.0657591930720845	0.0502011736236488	0.0194892435113445	0.00701350506837828	0.0211653387444617	-0.0388351479914298	0.0231345863362009	-0.00618295604671999	0.0555631334483269	-0.0222580788168261	0.00957761441583069	-0.0653272438319068	0.0418219322705201	-0.00824208725694009	0.0102648983875715	-0.00890238085224631	0.0334200559542587	0.0647507519793329	-0.031475182347947	0.053827088288096	0.0478090834833334	-0.0743943715893217	-0.0674108766253191	-0.00704939897911531	-0.0207451255308988	0.029847808784855	0.0336118916114144	-0.0187831023136232	-0.0351933585975718	0.0274881729653079	0.0647211765677016	0.0278464337425586	-0.00372552213376676	-0.107497306996407	-0.0230371275226267
0.0248373372559863	0.0846176633386922	0.10457929250974	0.0552648974417365	0.0190385703891495	-0.048643364603322	0.0156242713850019	-0.0240217567274372	-0.0588262871847789	0.0346599647710287	-0.0240172068148895	0.0111919576012569	-0.0547789409823873	-0.0607791177599554	-0.0335339502533462	-0.0180182391535879	0.0144497761107532	0.00080143783434009	-0.0023859537941803	-0.070101274768979	0.0405336868141698	-0.0882760136491175	-0.0278501739528392	0.10460535777338	-0.0287126221405786	0.0395159633434838	-0.0506976632341928	-0.0522523097639304	0.0622971092807538	0.0327497533866559	-0.0259979305443248	0.040483191889964	0.0292464945669628	-0.10646973783407	-0.0329741348194503	-0.00483840038789237	0.00368236019466808	-0.010715908616622	0.0182132045470275	0.050951753671395	0.0652848646987192	-0.0415657313125227	-0.0520402973969069	0.0465613377132659	0.0111877386521272	0.0765599908145868	-0.0576379698641957	0.0349106844185752	0.0189197123368692	-0.0604433936967632
-0.0091781833657389	0.0816417479530854	0.0739281780199064	-0.0229405103826938	-0.0653171490500823	0.147457345668091	0.0972315128998906	-0.0472059625844991	0.0274854750440599	-0.0431654828081477	-0.0334177070629743	-0.0194089762682831	-0.0360679200912698	-0.000271409348926839	0.0613068812397808	-0.0353487714503346	0.00429778652068603	-0.0605667151787885	-0.0487400783591565	0.0311432165283302	-0.0350425912226361	0.00856295456177545	-0.025253394910276	-0.100998561866322	0.186406132023878	0.0518133308142386	-0.0171891060795172	0.018009172403267	0.0974634828671303	0.00448102884053887	0.0093945462689959	-0.160601599111707	-0.00481600007532068	-0.113410049526443	-0.0266315952626388	-0.0466135320208696	-0.0279790881003294	0.011870023992659	-0.0334378405642071	0.00572791162581612	-0.053744013547016	0.0232862498080418	0.0543684869124262	-0.0079202842381432	-0.00625976095680322	-0.0673940637100255	-0.0175015402871399	0.016077528065119	-0.0128797383108839	0.0180137106295562
0.0676203541769238	-0.0147278467241522	0.0132411741306902	0.029981510574759	-0.00954805215327924	-0.0215307922267001	0.0283759219822954	-0.0915054669729451	-0.0746998352711004	0.0664144668264048	-0.145578285918733	-0.0383089730680216	0.0324370730691489	0.00400879588994868	0.00648894595982443	-0.0273717582240828	-0.062887347367348	0.0587129896412527	-0.0329084254208761	0.0671182641222344	0.0441831129088366	0.0230298361694941	0.0363619038004896	-0.0198480735048199	0.115674149900295	0.0281555156118442	0.0105811161682699	-0.00469410300249294	-0.0199698404115508	0.0990320456857391	0.101898196851805	0.032972221048389	-0.102165588907894	0.014188955905982	-0.101193326101609	0.0413057440384406	0.0403673458485691	-0.0275473683484574	0.004017267105439	0.0378432217872712	0.00660504455088884	0.0619669586559792	0.0184928386555425	-0.0409252223028869	-0.0566145725000149	-0.0342351689434355	0.0233234651741208	0.0127799584959515	0.0435526382165322	-0.0846271692321575
-0.00736098975595474	0.0393544157829914	-0.0959408770693655	-0.0184951705232711	-0.00752450374778117	-0.0370328386678781	-0.0197690989647787	-0.0503134566650102	-0.0155258096279053	0.0126179723632779	0.00886822813557806	-0.0463943404688556	-0.0222565174404747	0.0323567189363942	0.0797479654284376	-0.0963816082709661	-0.0315551479974361	-0.0790048028379319	-0.108292559074555	0.0577812367991526	-0.014712316889109	-0.046086162076577	0.0173097932699041	0.0457942054521211	0.0192052401244641	0.0237271839927022	0.0818464776009459	-0.0165069394384602	0.0856868505934354	-0.114890574477008	0.0693216869027366	0.0654811326565178	0.137564862865346	0.18085849899745	0.000149077849591423	0.0726739191866337	0.00370940673730224	-0.0499480117419328	0.188026049630668	-0.0499879928490829	-0.0603596171242423	-0.0104376405584496	-0.17349138853435	-0.0813364565681261	-0.066441551208787	-0.0146979745661736	0.0147859044125338	-0.0185808463320451	0.0504736914012551	0.120464748319248
0.0443546925378375	-0.0422665659343732	0.00659652604756588	-0.0521533801411432	0.0114774678311682	-0.00282403517001612	-0.0717379436010872	-0.172266018598658	-0.00542177816104997	-0.0537427397570423	-0.0249977047219975	0.0620528631339995	0.0258189440491596	-0.133739923772405	-0.0697701555218125	0.125121650460869	0.0253223106649489	0.050987160482065	0.0497215917224905	-0.045013708256912	0.0818684721337674	0.0254554755350384	0.00530580061010512	-0.0600178816498034	-0.0340282116461582	0.0236113085052711	0.0786900577015167	0.0602788624867784	-0.000698274532976747	-0.075709858825972	0.000104992760097614	0.0412276515474489	-0.0443532086701266	0.0209834320736875	-0.0218748633670428	-0.120144509985836	0.0228887066665524	0.135147449024695	0.0143626728941067	0.0681065399510658	-0.0361328355031175	-0.0484285659206794	0.0208436987448293	0.00339785911963543	0.0135508455066701	0.00248128927045196	0.0196776347844886	0.0213353913865147	-0.0234956160993278	-0.0262620041050695
0.00232278396423735	-0.0909888757255115	-0.00388519667167795	-0.0326215638860007	-0.0817112837128555	-0.0316685961047331	0.0130579485319683	-0.0253199157381954	0.00807834758303403	0.0407413116754289	0.0169785899665933	0.0335053289296859	-0.0322603549228965	-0.0178503068207222	-0.00899828120373233	-0.0242078628106834	0.0599979356459347	-0.0363017779533634	-0.0440104933122064	0.102528826435346	0.0661187848042821	-0.104947075866821	0.0130392156236905	-0.00612466096831336	-0.0126473475216299	-0.01258942046371	0.169194278006026	-0.041676476212466	0.038362535303966	0.000157883444498027	-0.0336782086296984	0.0368025017928248	0.0148727594445431	0.141216598326105	-0.0001437340224681	-0.0262289134030731	0.052646744053797	0.013270597733923	0.00996925907401074	0.0776996205259699	-0.014203922040113	-0.0435554731901705	0.00849190618075964	-0.0202503239154927	0.0138961578817813	-0.00922786055032972	-0.04225526359112	-0.0422424246136502	-0.111371187196496	-0.145165102456735
-0.0161309007773709	0.0468534464642892	-0.0595204524588692	0.013576655141877	0.0107963181417826	-0.0340280481862167	-0.0522542686196365	-0.1360287008164	0.029723764991078	-0.112108759166502	0.12838851245311	0.0594254429875731	0.0472093605935574	-0.0459059189275818	0.0577329466410965	-0.00641229401485014	0.0816583493260493	0.0363367379259514	0.0842019433196097	0.0543138498564744	-0.0212257299263553	-0.0183738479592413	-0.113557747239611	-0.0974062802498646	-0.00914388207410557	0.0504824154668228	-0.0021896181656985	0.0115190271761656	0.0118775683081771	-0.0472462132847147	0.0237595279820048	0.0071628612643127	-0.0626540090288815	-0.00898072733081145	-0.0586852756840565	0.0566110083290694	-0.0467305792369326	0.072308496198891	-0.0429243480341898	0.0764562339714926	0.0636896463652959	0.00555695456557463	0.0290343780215808	-0.0253420645518339	-0.0588269047912816	-0.00296422013929866	0.0233017219451009	-0.033068621758653	-0.0550561689339846	0.0434753147010179
0.0600879250744618	-0.00814733322543914	0.0342561843960317	0.00177164276921748	0.0578570459343583	0.0060533433563189	0.0450651023968651	0.0521674120879779	-0.0189677330995702	-0.0344835318989657	0.00783679557554026	0.0677151767836678	-0.0379993924977681	-0.0673523190757605	-0.0434813944235585	0.0717705284214474	-0.0417959582067559	0.0214690773101896	-0.0595928374199238	0.0158711851264603	-0.0640314010550456	-0.0840922126908669	-0.0849904092414476	0.0531050200804783	-0.0291125061559883	0.0611198736254038	0.0860374806026408	-0.04544164118228	0.0134320737939259	-0.0171762223427764	-0.0847644520715038	-0.00558099590322636	-0.106305322948471	0.0602426106187168	-0.00270470103989977	0.033244418163005	0.0221200525822151	0.0209265757353295	-0.0212551090511859	0.00830896418859903	0.0821850304653342	-0.0321267115022593	-0.0667595099501087	-0.0426687779275684	-0.0368029737702768	-0.135237366532372	-0.0225294684651067	0.0248064081963153	-0.152583316131574	0.0259675877770714
-0.151341020514004	-0.0628071995764858	-0.0152801048405874	0.045454989715675	0.0534946289836577	-0.0244299876867329	-0.0322823228386381	0.0207377966933904	-0.00599145418098645	0.0681918685913088	0.0383431024330381	0.0675419758063435	-0.0409444819818709	-0.00619341891600549	0.0882704866781668	-0.0305896308668857	-0.0548866180263297	0.0135124693331321	0.0350120010357787	-0.133898595123372	0.094064839435246	0.0850974383870202	-0.080769629153176	-0.0682092579876493	0.013253250976666	0.0305684981987616	-0.0400311871313541	0.0814063220159683	0.00703210476533695	0.0221474265282358	-0.0339914856208007	0.00832385651239372	-0.0386187142909744	0.00450231085761293	-0.0193620491933935	0.0112189491239715	-0.0234013103764908	0.0303489668227194	-0.0974531521202895	0.00328170180133422	0.0104136417290617	0.0184414682004757	0.0206583184221316	-0.0752224627019918	0.0305946179262904	-0.0261406971922032	0.0466665520122083	-0.0178003210062611	-0.00783876024489747	-0.0519215014992611
-0.0110634669832855	0.0309612378899099	-0.0662992193681844	-0.063791910149333	-0.0474001026060613	-0.082852704971494	-0.0294762039878667	0.00149270307429886	0.151724262860251	0.0530172232232115	0.0402045411179042	0.0156839719847307	-0.112405191135569	-0.0000427915427894528	-0.00598096155644902	-0.0374128192242269	-0.0632970737099001	-0.0632760351220798	0.0213654477046862	-0.00547443064445935	-0.00560850543251154	0.05127563957566	0.105424788440824	-0.0824400137881434	0.0307854362330899	-0.0575689272652692	0.0711531183055224	0.0299670528172294	0.0428260644321477	-0.0454163625819175	-0.0348710290414757	-0.0368865983425309	-0.0255864282070692	-0.104152439622178	0.123192262416307	0.114207644358568	-0.0191117627575945	0.0225336438285281	-0.107474756217674	0.00467652676941951	0.0596825482109284	-0.0511625054079703	0.0851634736821339	-0.0118778740368657	-0.0652679153855556	-0.0705887686151312	-0.0749320531505343	-0.0451137263552037	-0.0174370983267631	-0.0270241337634939
-0.0290063799152151	0.0615951537869911	-0.0244780108022224	-0.0900450119281705	0.0318699440383375	-0.117895781585341	0.029873084157146	0.0676843370606098	-0.050821778373927	-0.0588238806625664	0.0523645951386352	-0.00610283428163668	0.0664497804168477	-0.0625351934888791	-0.0600119892200907	-0.0144008698840779	0.00846628811258922	-0.127500341976775	0.0392015476124549	-0.0699175355738069	-0.0609327765448355	-0.000647723287026088	0.0566248925695292	-0.115406227540571	0.0482131074548735	-0.0899761830710252	0.0496194835042063	-0.0866332353800646	0.0717956705547427	-0.0222761744493969	0.0848452021773905	0.0959495999387334	0.1207643441462	0.0298189449624383	0.00488090921665181	-0.0541277695861199	0.100036808415169	0.0972800631481187	-0.0563752986027021	0.00921706606765792	0.0210486479996817	0.136299293715608	-0.013388968040052	0.0158968135923167	-0.0056021653096506	-0.045009721483141	0.0266441474781996	0.0679214571923354	-0.13385451175384	0.0337460933552901
-0.026375792048297	-0.141886600885491	0.0155149310955915	-0.017773972867714	-0.0357696109635903	-0.0296570945047217	-0.0264813691678488	0.0191563820420563	-0.0104077468526747	-0.00865605463035171	0.0236544297078901	0.0342512694806332	0.00217603483323903	-0.104681444657735	0.0304893782011201	0.0122031573190079	0.0181444930492822	0.0470123237286253	-0.0363209119523222	0.0718998045981869	0.102391507714739	-0.126154453491915	0.0126297973915149	-0.00749241943107119	0.0858410842541376	-0.058579712309633	-0.00845213644925125	0.0548711166258325	-0.0540890566875141	0.0146438433528509	-0.00588538940760948	-0.0272460805644966	-0.0583254799384155	0.0161917514445581	0.139359271485143	-0.0379557514051428	0.0521469474707153	-0.00922113090273465	-0.0155073088806074	-0.0166151073539133	-0.0908957806085585	-0.00929443917000194	0.0510584117126375	-0.0139314928091658	-0.0360448275964771	0.0305606371640237	0.0356603995787129	0.0258702667050653	0.00376328609228118	0.0375509281968242
0.0492000104301973	-0.0530296740750326	0.0253033684871682	-0.0674935054882274	0.0731053261917695	0.0279582506735475	-0.0699136763883234	0.0229785413293096	0.0121296646554583	-0.0295135407737259	-0.180282751209464	0.270393711951145	0.13893886318818	0.0230631476671319	-0.103366774010926	-0.120989718771283	-0.041639564474213	0.0354843807623085	-0.0591122765413419	0.0499854416899178	0.0233862839420904	-0.0339870129624532	-0.0431257906833698	0.0338947010790647	0.0163101723414034	0.0113434434692614	0.0751988051509512	-0.0511616664423216	-0.00409177507946572	0.000678453260928461	0.0399104248531008	-0.0467577643123589	0.0618642111307386	0.0505457223990682	0.0015082714731758	-0.0321814922442108	-0.0229799895722148	0.0225511375548907	-0.0102076070685734	0.00575227267430377	0.0197862517198919	0.0126974118092195	0.0396313864477435	0.037743036615418	0.0639174328180591	0.0328001284326663	0.0619745670435336	0.0146741207542599	0.0731039804149839	-0.0720967448607178
0.0507576723780274	0.0126404146354803	-0.0161818909263085	0.0842662175164224	-0.00141233471539044	-0.031077925462667	0.0359934816285769	-0.0218378292994952	-0.0414561191637273	-0.0450363923919473	-0.0357546998038853	0.0109424115638505	0.0444632634156119	0.0773775703000061	0.0121252046392865	0.0248732693447713	0.0524051742274427	0.0222420785150529	-0.025829722884159	0.0411957248476589	-0.00492190231152573	0.0165944272629774	-0.000321994465161955	-0.0509149442370643	-0.0595124537129904	0.0136928991791879	-0.0211484138665505	0.074670095896563	0.0423509587908246	-0.0143412233932781	-0.029556089683982	-0.00485601647653552	-0.0148634585816035	-0.0326698971495172	0.00190768935455125	0.0596698789669509	-0.0135000495522277	0.0365440613994038	0.0162691123351004	0.0155714912888506	-0.0550528129423378	-0.0167842248490565	0.0127827223262794	0.00116858714611132	-0.0240356738107931	0.00366595023421582	-0.0353805143269976	0.03964024049199	-0.0224112263657891	0.0176884786056129
0.0656992795889156	-0.0989190514063149	0.0751421013389222	-0.0675987366077226	0.0344779988750861	-0.00833840583734213	-0.0130275937211788	-0.0668112912505756	-0.0077625714397379	0.0818861203233691	0.0555008683769369	-0.0549645916657212	-0.00383563611092307	0.0561916734195727	-0.056799780084873	-0.0741054042509356	-0.0208812789616836	0.0321281868764475	0.019439650034183	0.0157170785935397	-0.0814741763875319	0.0286797087061183	-0.0210087612360895	-0.0181152653062662	0.0175535618590057	0.00139645622605145	-0.115770871912139	-0.000697882537188648	0.0257623384975443	-0.00476508276124972	-0.00549531628611098	-0.00702700046641481	0.0665136915398729	-0.0211331944532319	-0.0336819754102559	-0.00245599860088298	-0.0276572033598143	-0.0606945412508287	0.00171723513372076	0.000189297825826659	0.0227731730207689	0.0761743688292986	0.0434472143385064	0.0350195490937583	0.0493520181085258	-0.0313673589473279	0.0271323112063528	0.0268556304850585	-0.1107033900255	0.0142776036166304
0.0767091009806061	-0.0455831115517908	0.0318538958859558	0.0166317701303989	-0.0169299088920688	-0.069306079103748	-0.0000939944930282152	-0.042107668966922	0.0455248811074528	0.0177504164464269	-0.0888049355270902	-0.0613079462623715	0.0157604914045311	-0.0312419827025217	0.0166925510438705	-0.0690011032142112	0.0176218564147791	-0.0495261915654388	-0.0540049545320061	0.0146079371111189	0.0480904680625745	-0.0476830329232942	-0.0713031194230492	-0.0151722122043181	0.0728337134315184	0.017970485227715	0.032209497669103	0.0243886422214699	-0.00829348772567922	-0.0270937773980098	0.0130694498592486	0.040126405604092	0.0437504815841044	0.0674916726002752	0.00204624316592523	-0.0698938058200352	0.121429591893153	-0.00451056892970977	-0.0358639602794009	0.0398902012927874	-0.0249426005407429	-0.0557249219449901	0.0103806674241645	0.0129671382823469	-0.00136517842875588	-0.050280740805303	0.033812200402313	0.0455906697471938	0.000918220623076064	-0.0466370899805564
0.0589371939010717	-0.104927575570469	0.00938489139197617	-0.0853898162186594	-0.0142164813332229	-0.0272663972186373	-0.0276816446278707	-0.0361183863026107	-0.0151059840940145	-0.0122024919475733	0.0742772967087277	-0.0307862614919367	0.0401817146104978	-0.0207621363356576	0.0758287594530551	-0.03523875916339	-0.0150553806047342	-0.0353529991002448	-0.0776023539658982	-0.0697857229967543	-0.0390255031882691	-0.0297495502577383	-0.0194004556371788	-0.0398366262810605	-0.00119909525200598	-0.00174187481258724	-0.0431909417611952	0.0202350662960889	-0.0282313958504231	-0.0135736382262061	-0.000481115502249158	-0.00768566776851455	0.0443917611435031	0.0113581788026185	0.0792933179391063	-0.0124729157855935	0.0457537663444563	-0.0457719838788317	-0.00998354977028495	0.00277798837456892	-0.00619859881580459	-0.0166756212222566	0.0165706030199656	0.0546076813101358	-0.0624275097901824	0.0291023683778096	-0.0376493365065581	-0.0709384636016607	0.0324957547908847	0.064798402414062
0.0408583459981445	-0.0063457834098897	0.0138106009682947	-0.0287282780532996	-0.0598419523982562	-0.0536977447199553	-0.0432841389198537	0.0801520926511754	-0.108839877233444	-0.0989007122882109	-0.0847997073380084	0.139613278847368	0.0931013849949538	-0.00267030450904868	0.0763795049674281	-0.00439915844507251	0.0124843052922831	-0.0486696613426125	0.0482182092616798	-0.0363858559019399	-0.119301382927964	-0.00575777085587965	0.0525550218897453	-0.0366925905303802	0.00653727443787482	-0.094473882986084	-0.0151289244453582	-0.0438041528170723	0.00735143030106225	0.0053549455146005	-0.0389681847412644	0.0388103501882301	0.0357741598629965	-0.0579354370218214	-0.0247501285067219	-0.000695607249965758	-0.0968277545674642	-0.0332877586130312	-0.0324506408181381	0.0327305007110817	0.0216228569365405	-0.00117843380020801	0.0483433890344938	0.0499601193792694	-0.0157174832595331	0.0910961189062972	-0.0574543558754665	-0.0269697537316753	-0.0347031401412113	0.0472460678758531
0.0391909770116601	-0.116160436713257	0.0630197719709637	-0.00981298963880591	0.0202642032660074	0.0142918396377225	0.00457521498871095	-0.043118052063693	0.0622596714156903	0.0093710738054321	0.0420473786168074	-0.0563716969972882	0.0726676041828422	0.0289567373448993	0.0164716355595596	-0.053534719023861	0.0561946299355882	-0.00490102769865142	0.0350945408756734	0.0264413544442826	-0.0291094722530936	0.0169661108809711	-0.000669280135496475	0.0510474080110773	-0.0592944882133645	0.0730012130617937	0.0419985434042339	0.0909531224136996	-0.0433437246674236	0.0304430132285661	0.0721609440172565	0.1025247855072	-0.0618520620516298	-0.0203975590800698	0.0645688938910533	0.00933137408461418	0.0443241586799169	0.021046750159865	-0.0141423084912372	0.0668416878717134	0.033745028013966	-0.018112677661318	-0.00617047661525579	-0.00522362721945684	-0.0870747782018665	0.0828988056324575	-0.04318691969266	0.00842063551884981	0.00603830720114991	-0.0191394769067165
0.0632243888891065	-0.0371595006427645	-0.0617817764086879	0.0164356735472856	-0.0373965472220606	0.0390617392946113	-0.0124319415767712	0.0499893033564358	-0.0740476485181819	0.0428339028627503	0.047612499051288	0.100866130792546	-0.0238032284442501	-0.00467813809834376	0.0772573754350393	0.0861620298714613	-0.0480285051691746	0.021198899711354	-0.0401914783990752	-0.0431747444040726	0.0457302095557904	0.0176944914581174	0.00871489998391158	-0.00769019917177023	-0.0293544912661684	-0.0469399278126163	-0.0817587757970264	0.105218367324167	0.016278316591292	0.0830671818598024	0.0213507288611001	0.010849511586767	-0.0705354134659706	0.00303915263802818	0.0485136545024982	-0.143412969367709	-0.0904699237389197	-0.0216583544157936	-0.00148824615379641	-0.0553721552327581	-0.0406220777460741	-0.0833958172181964	0.00389478996933352	-0.0132831732476299	0.0135059228472961	-0.000764054356123407	0.0562558866017683	0.0122091050565842	0.0435428799596018	-0.052495932099012
-0.159092828112247	-0.0693819859410485	0.00742883063208245	0.0504655476660018	0.0912264254641055	0.0481472952960014	-0.0526654831809014	0.016039146119975	-0.0128138779462576	0.0484448170793947	-0.0587593992519099	-0.032154590503971	-0.0371323092629316	-0.000220315985311054	0.0485378318562291	0.0123625487887593	-0.0610937863978285	0.0037866848502867	0.0197560099516126	-0.0805524916870503	-0.00127670755655522	0.00177272034158556	-0.0593539049397926	0.0105102926353975	0.0336810569515147	0.102683991830866	0.052288403752202	0.0586914190563388	0.0360093536380717	-0.0586712737013777	-0.153951057174071	0.0366679026630239	0.014409376803557	0.0607763579810173	-0.0390738904753734	0.119310685535899	-0.108172160574808	-0.0213275141810299	-0.0968242101271425	0.032101243245759	-0.0342624103344385	0.0252988908131904	0.0859680849466739	-0.00848634025729757	-0.0185389507389653	-0.0125387874573721	0.0168101412091238	-0.0138071967118838	0.0263928379840272	-0.00936578349840064
-0.100977935108923	-0.0189665775267477	-0.0627726158297289	0.0032193882564666	0.0958981362933265	-0.0486962424687344	0.0970538429709912	-0.0058348872178181	0.0190916933102569	-0.0549691751096877	0.0780394168304802	0.00455858201458717	0.0165939606746805	0.0210892451924826	0.00609208856240463	-0.0232657545251167	0.141819737625253	0.123429139849597	0.0490517521617011	0.0434179024644661	0.034103165766695	0.034225984255626	-0.0622336280332279	0.039343433684888	0.0703997977578815	0.0337606929833075	0.0311568374757073	-0.170124415967139	-0.0642325046508187	-0.00172334901768217	0.0254444539523879	-0.0451454264148603	-0.0668581431169245	-0.0276410777024817	0.0660376000272278	-0.085509964662334	0.0186758114555437	-0.0741535223820055	0.0272455911627962	-0.061296753014896	-0.0336270522392215	0.0180194240022067	-0.0595887695679058	0.0272399536638311	-0.0431767550224182	0.0741215089040407	0.0395373373425649	-0.00330134582474548	0.02712255109738	-0.0504594773083067
0.0670040873560805	-0.0272736170610737	0.10488579528166	0.00676595582625754	0.0275158248717171	-0.067204889280899	-0.0198259713630589	0.0126670422435175	-0.0404065463634598	-0.00469167172834714	0.0391306319476829	-0.0133177473621221	-0.0127495779360032	-0.0934417845458036	-0.050928855093591	-0.0208881292457245	-0.036559565393222	-0.00732265813828501	0.0438626847824036	0.0214758954988745	0.0202060824318265	-0.0337585501226851	-0.0322896281828496	0.0496999940831698	0.0206390420441602	-0.0169493910853477	0.0461841214840057	-0.00437352497446146	0.0364193570136077	-0.127742026425232	-0.00248187332810561	0.0258522900144739	-0.0309852154933034	0.000927540221987527	0.024058170142798	-0.0464752174169858	0.072506671602566	0.0428725406106147	-0.0242780949590271	0.0421534674454533	0.0311878959269549	-0.0306533169758459	0.00116686052825429	-0.0663542754612832	0.0633963724395369	0.0210392787186704	0.0955933280917313	0.00251718543594647	0.00722353733024673	-0.0437236763752808
-0.0456102366798373	0.0129698958275432	-0.0255211333439197	0.0403512940418321	-0.0424026951931601	-0.0424349981411448	0.00662567141913951	-0.0437933263009744	0.0230821209103946	0.0260465518618092	0.0940087203069203	-0.0282520399164232	0.0764672163003417	0.0280914632370453	0.0304904590306234	-0.139592900649476	-0.0813805121173113	0.0267983938569249	0.000168774629589483	0.10313771142273	0.10214049259773	0.0426905513447441	0.119900733952135	-0.0305154514054395	0.0325485440880199	0.0214432604018318	0.13155355018228	-0.0740454044418657	-0.00456635601714728	0.027331444536542	-0.0373489363532658	-0.0547696752115008	0.171836479739162	-0.00889796884222258	-0.0236131255865584	0.00551365706214123	-0.0560292893961826	-0.0481567735939121	0.00916149634360592	0.109993855286803	-0.0372893298102186	-0.0392466299021139	-0.067326671344891	-0.184869255241889	0.0315692121268926	0.0680541396644082	0.13422781766149	0.0483853571921013	-0.0534907816233981	-0.0247837666000358
-0.142544935034593	-0.0437357039103503	0.0114857324645565	0.0177858985901362	0.116848735333942	0.029795274197913	-0.00890505598283098	0.0241883919487418	-0.0142223731163807	0.0456594601099568	-0.062246873181567	-0.0584861028930749	0.0263778271962764	0.0232058641618723	0.00399406175874687	0.0960715280679736	-0.0076286893159085	-0.163876901224681	0.0350296647840461	0.110324163261337	0.0208165275201759	-0.051805370789356	0.0113228081946608	-0.0725270668098858	-0.150918602127681	-0.0497975013198711	-0.0359604526626296	-0.0479740945021449	0.032901732219763	0.0982765233515306	0.0466830630516718	-0.0967613604174958	-0.00147050734190921	-0.0627716125679457	0.011331479620534	-0.0376887859507223	0.0223995788506895	0.013656366706559	-0.0106985535728084	0.0264997247476043	0.0171919877946273	-0.0117412967874119	0.0456296123957516	-0.00203485117415785	0.00925331629458503	0.0113480983109954	0.019247873945468	0.0400654699349035	0.0240575101153857	0.028270550164367
0.0726858437286768	-0.0493103540296657	-0.031102867511372	0.0537887170215858	0.0101657031267177	0.0205608114343962	0.014677702417441	-0.0245187755522639	-0.06122637924935	0.0041482332232765	0.0291701106600967	0.00538352782429963	0.0329626075387863	0.0583128991879452	-0.00618148568266696	-0.0371148410983855	-0.0266498784061773	-0.0438222351256269	-0.0161225601797696	0.0365262213585035	0.0529063927598108	-0.0270504026520239	0.0196714136450351	0.00844735624432074	0.0419370304758477	-0.0571350448357364	0.0055337631733181	0.0378236408233295	0.0576239075337688	0.0384586526956069	-0.0250905289197955	0.018192082701393	0.0173522947501748	0.0894662231745206	-0.0312090024614589	-0.0236524263018074	0.0424756706689678	0.0705092915039854	-0.0291831152600358	0.0054641047081692	-0.0330827263349004	-0.0193377724644679	0.0351530977804857	0.0661901975125241	0.0103783421022095	-0.0346666779177027	-0.0218398839387445	0.0417869609607131	0.0107240127127927	-0.0278516273833882
-0.0887313915595157	-0.00647895157221071	-0.0771372918489435	0.0471073921862382	0.103235073113436	-0.0583505157399019	0.119678684358469	-0.0505481831132124	0.00534374691046522	-0.046044219993417	-0.0157975420300957	-0.042979852314545	0.0272986183575596	0.0108667260670739	-0.0338366810033289	-0.0547355977595513	0.128858692334364	0.0665248605611772	0.024242206003784	-0.0199250099645967	0.0400860211762231	-0.0376206207971834	-0.0647988465769282	0.0267340353735878	0.0782704722692353	-0.042022827584007	0.0454569992244104	-0.0867696158047153	-0.0474554789294385	0.0154424560540178	0.0373961498578628	-0.048146006057664	-0.0864812355318493	-0.0576894193422114	0.0414729854739983	-0.0397936863454684	0.0251187296340346	-0.0303517623752267	-0.0285361204705485	-0.0642640973639168	0.0261226993918609	0.0535379959539617	-0.016023795922728	-0.00206639885989996	-0.00982088198104392	-0.0263763439935872	0.0594143328297256	0.041293521851702	0.0450633232724876	0.0354668271974035
0.00277236441029996	0.110719458328793	0.117609545527873	0.0259770324402945	0.0320068699553924	0.0317501956262516	0.0147265118863944	0.00684014611650642	-0.040363890606009	-0.0309636970587444	0.0528482687568146	0.00601181671456076	-0.0912156552930783	-0.0379775298616095	0.0795211942661526	-0.0510261858425702	0.0274782014330706	-0.00712506995532247	-0.0487240049902209	-0.0584307206406697	0.0201737106434441	-0.0673615443247816	0.0419822443178561	0.000491835652056709	-0.0481264362445104	-0.00347058550900367	0.0297517454276579	-0.0874360024604898	0.0244860565447868	0.0638365935860693	0.00160936097026753	0.00558568615045735	-0.061320048421378	0.000715988000203062	-0.0761757238582623	0.0513440233125317	-0.0144853769911389	-0.0549409122514755	-0.0387217701661691	-0.00626100544585969	0.0663280956551837	-0.00899338358567009	-0.0564530369928962	0.00640349522680423	-0.0777251937723366	0.00554091332795808	0.0025780257937216	0.0380271190561082	0.0529379060769236	-0.0256958872106422
-0.0435403251477455	-0.0844944551646031	0.00708689760719559	0.0376661606466033	-0.0332208333564251	-0.0631253339630519	0.00281416540296743	0.0449752585383539	-0.0268562365977752	-0.0742445758364996	-0.0221924462688978	0.01908982010835	0.00623419843482317	-0.0896258788524133	-0.018334387406767	0.0206108436093194	0.00716118190007671	0.0241190965178974	0.0378944060538361	0.0759398798639298	0.015416809672102	-0.0278476390004901	-0.000133316057752247	-0.0269814975717009	0.0127311867903771	-0.0410380916602881	0.0252546034147246	0.0176887007462694	-0.0777918217902427	-0.0816110718381613	0.0432341303169842	0.0517673906883152	0.0283948345300856	-0.104337068149517	-0.0271830861804528	-0.016830384399026	-0.0175994368851776	-0.070769839393484	0.030884343746601	-0.0222330654822317	0.00566812834788626	0.0434362372127619	0.0535581176751919	-0.0623515981674249	0.00915719749296484	-0.0202061301051053	0.0110860993262807	-0.030489539617962	-0.0940943417350539	0.0756482399900116
0.0219983869664025	0.0492056276694198	-0.106743974333544	0.0137108921385293	0.0692200733747159	0.138464515617929	-0.000407814808253028	0.139032599630379	-0.0126113284999902	0.0575404186443803	0.0561167782975138	-0.060582077981454	-0.0151562651721086	-0.0357532985464082	-0.0830441877100577	0.00126064613940843	0.0765468964495688	0.0638863427731882	0.0138320368332157	-0.0219216014552113	-0.0622210671897413	-0.0121879848614712	0.0502494302428058	-0.0101109407019754	0.0477061176087714	0.0210519917830987	0.026478508460749	0.00393372873992072	-0.0210241248121627	0.0486786198312518	-0.0211174302704898	-0.043389781371348	-0.0323418175084952	0.044755753635855	-0.0121552084005545	-0.140414534053891	0.00219619130335475	-0.0661529159099145	0.0178089716939053	0.0523744962906512	0.105867242564598	-0.0259624684112044	-0.0693113317336577	0.0420037584664476	-0.077035536594619	-0.0211995788899943	-0.0923514870493281	-0.0336843143401945	-0.0632456608671914	0.0579759211857534
0.0644168138582668	0.0113559381964108	0.111909271118224	0.0417081319908151	0.05986836703234	-0.041810840346458	-0.032594151518093	0.0365223278585342	-0.102039678848113	-0.0471704022765347	0.0125330749286468	0.0780101491454535	-0.0682047840291439	0.0402367471980205	0.0662414782250873	0.0873971942661067	-0.0171988697900556	-0.0184644335053585	-0.0270104149048824	0.0193616219849627	0.0183339599000984	-0.0276133910264478	0.0363666414354071	0.0609012533772414	0.0806871538354614	0.00861159930374838	0.00144457973879245	-0.0156914899728248	0.0316952849870229	0.0537722187847729	-0.0310997649481167	-0.00196000055744238	-0.0205008656744715	-0.0987192764476604	-0.00858516171999516	-0.00168378814054407	-0.00388091190620253	-0.0150384724384096	0.0582353594900943	0.0437618400595295	0.039900049064215	-0.0488021636162972	-0.0420891052102857	0.0586290663855301	-0.00860062314195093	-0.0137546291079997	-0.0097856220246347	-0.00551687643906171	0.0433299638894609	-0.106621609764487
0.0866231869326397	-0.101579990200723	0.0131938665115609	-0.0374023353404463	0.0620633183550275	0.0610655311362793	-0.00646947346260735	-0.0304632792320472	-0.0191965716502655	0.0426675780097721	0.0859529204573296	-0.0584688322207858	0.0318699625973733	0.0234960811436789	-0.00709235143955667	-0.0651085678836007	-0.0255187366953818	-0.000549254526668296	0.00184161226567953	-0.0350242915772228	-0.0434146747050621	0.0648537430167396	0.0226483762902292	0.022000609673724	-0.0101898816047832	-0.0143621199331623	-0.0921354621266639	-0.0158600415569308	-0.05760545342575	0.033048801982906	-0.0331108977616085	-0.0345402116743977	0.00228783754211938	-0.0340324143283488	-0.0143711654627648	0.0876485880711819	-0.057482379448334	-0.0413749655631695	-0.00720906028630283	-0.0106026989862385	-0.0469818177333822	0.070690815965335	0.00182332697438152	0.0396779674470144	0.0684360647642089	0.0478228734966173	0.0640075979208649	-0.0375177760014322	-0.0872764417312574	-0.0884173891876568
-0.0139933463406622	0.00745640020292156	-0.00361981880196063	-0.0845916058646966	-0.138690046314536	-0.0454995208586577	-0.114314680041328	0.0919291236555764	-0.111349811359243	-0.131703275132247	-0.0258523511170742	-0.0970079625694114	0.0624109564198265	0.0928031553927179	-0.00639214539836673	0.0562278928733764	0.109537341375403	-0.0631778538847773	-0.0184442650998934	-0.107300681731417	-0.0308899607034902	0.0355914561894033	0.00672477403121409	0.0803221758458523	0.00397077948180592	0.0810503710559646	-0.0395590618624705	-0.0291581649111591	-0.143072719804754	0.0689329732232341	-0.0362262296087777	-0.00136819112424372	0.000471271438565797	-0.0308445256146205	-0.0358348994470092	0.00683416537239376	-0.0102458402788745	0.0377877442000786	-0.0212875448132338	0.0396383128714846	0.0121573303242817	0.000112434459988093	-0.0655170194429704	-0.0609601299220432	0.0684122122596094	-0.131024544968571	-0.0334659708630771	0.0278240899960724	0.0654986679757695	-0.0558054213126087
0.023334132568311	0.0624152511034203	-0.0472747355277833	0.0297282150811249	-0.0107323944321958	-0.0349220939842354	-0.00340451395190371	0.00950423207310158	0.107928239049065	-0.0213024829087491	-0.0251171659561536	-0.0977881268059921	0.059753512612973	-0.000285813165889147	-0.0118467259219896	0.00870658343798009	-0.0659770539283839	-0.085878748525361	-0.00328552505427203	-0.0509103992992025	-0.0158798630963617	-0.0681673876627527	-0.0258160822087537	0.0258399305255975	0.0421023112151927	-0.0950417782348481	0.0386073597816156	0.153079138104649	0.0282815602720471	-0.0553348775605068	0.0124299893295188	-0.0121730830982915	-0.0945158292436515	-0.0905845436795679	-0.0701413607492767	-0.0103829459487877	-0.01978844762724	-0.00865330056765663	0.0387465700178868	-0.0888457897042991	0.0497435207537431	0.12538963328484	0.0283194600636521	0.0338709581829711	0.0565325870670446	-0.0227886971994316	0.0438751184281214	-0.151682604770921	0.096667666792358	-0.0491068886834179
0.080165712887217	-0.0527606241201824	0.107495896239528	-0.0144516878397045	0.0704779937093826	-0.0336596935146964	-0.030707299267271	0.010913391115464	0.00763521586749379	-0.00561208660482917	0.0498628529263162	-0.0158942371360262	-0.052859996245644	-0.0789861447930438	0.0415079891217422	-0.0242779881203905	0.0198183570143065	-0.0197095993353613	-0.0428019261062677	-0.0619266221443241	0.0134245529995647	-0.0638498520284406	0.0259732562092665	0.14981067540046	0.0301391906376096	0.0670037429504079	-0.0178210097060205	-0.0661909831580079	0.0984526953730861	-0.0231188483215625	-0.00418668508695172	-0.0102784930417116	-0.0268509240870124	-0.139516305244566	-0.0592743789371865	-0.0370863035851265	0.0326967153447552	0.0370788343243358	-0.00117805683498835	0.0580933272331528	-0.0462805327073943	0.0155833769631606	-0.00519475168645548	0.00816482133802982	-0.0567586816472001	0.00973576363684992	0.0297550481678495	0.0393477277859648	0.0574074850885138	-0.000922783063295497
-0.0399935163467742	0.0375789751626493	-0.0381439351719342	-0.132485593754476	-0.0400520874397854	-0.0674897132986948	0.0519044262302635	-0.00196983490604639	0.00615865431159096	0.0855801705165659	0.0720333004912874	0.0588684807292135	-0.0946517746718927	0.077314350685122	-0.0975508637079295	0.0797322514979376	0.0366406992351891	-0.0167190811514943	-0.0494234339104923	-0.103358686702855	-0.0947064716464329	-0.00472333339002748	0.117974493831891	-0.0554549252968819	0.0256980505544457	-0.0300825994297381	0.00896354375031945	0.0266271458391304	0.0583701024370152	0.0162372049186875	0.059367862348094	0.0938878815297783	-0.128328676260396	-0.0151415410209583	-0.0186807211166067	-0.0910154891983114	-0.0384613956700287	0.0833195727914907	0.0621933155208196	-0.126668153132492	0.0275713352860338	-0.0218332484934144	-0.00363354040677682	0.0357961057583741	0.0963298355887792	0.0617089658769254	0.099011700864081	0.0987612648785617	-0.0421708828190895	-0.112914351157287
-0.0477708331112564	0.00927266901607381	-0.0308150642108008	0.000404562137447916	0.0341451278514066	-0.0617241387290816	0.130215478592173	-0.00232761106101532	0.0306110683024375	-0.0323096898106564	0.103581459758593	0.0309568232729752	0.0481753057406972	-0.00126643323698848	-0.0227992804806408	0.0129479093512155	0.0573679950866632	0.137735355376575	0.0837611773303409	0.0423199243826407	0.0148923231780054	0.0293110470648334	-0.0529490212202801	0.0303884214144617	-0.0187814217299515	0.0766594304587063	0.014297837634324	-0.0535641762134351	-0.0531259367348822	0.0186441609615293	-0.109215926097582	-0.0157713453572991	-0.0179949607955775	0.0458664249566351	-0.0822658887659215	0.0240170980728504	-0.0124551495046244	-0.0721952479438532	0.00382615884990025	0.0374567447611134	0.00280030872847347	-0.082578271187186	0.0524311859321722	-0.0240968322899872	0.0360893834747568	0.0955215950073441	-0.105880687302238	-0.0343520217603662	0.0285034362177166	-0.0499092414874863
0.0693885240743658	-0.0500430523167073	0.0577888642399322	-0.0202593396668481	0.073718718581321	-0.038278828601015	0.0157439150650232	-0.0122651191693096	0.074389767673152	0.00366810875024042	-0.0536317933051348	-0.0210602250846311	0.0128848747818155	-0.0757154016395275	-0.00409405366013638	0.0166500977205604	-0.0167935512108669	-0.156562778006811	0.0467589393281857	0.0207214958152494	0.118676853405904	-0.0250711371269718	0.0485343012950525	0.00177823381188628	-0.0189420583890207	0.110213365790828	-0.0688643898477938	-0.0669801552087784	-0.0255255991456309	-0.102175534488065	-0.0187636626067385	-0.0199508395585078	-0.0475443024453201	0.0379493383453209	-0.004375823710783	-0.0578922856064076	-0.145360248674086	0.0758236652658613	0.062544030841238	-0.031052642805474	0.00476056399674415	0.0179082756354208	0.0332139571537459	0.0292180331369809	0.00985430959604931	-0.0469871391165159	-0.0817709299956245	-0.0467756415551115	0.0652775587035322	-0.0142502123744212
-0.0713367720567841	-0.0214938500382272	0.016389675631943	0.0762543780757547	-0.0491324163335585	0.022608903108211	0.0604874957239409	-0.04306092108783	0.10311577408805	-0.0327529565266354	-0.055893334954042	0.00233045395112994	0.0128854685240868	0.0229087065269257	-0.0786807688435258	-0.0114425815958549	-0.0681524374343317	-0.0418203834559499	-0.0183035738117765	-0.0858689992182103	0.0574316035204012	-0.0338733729025376	0.0846019530386027	0.0295056533963816	-0.0451452977705729	0.0394273692229842	0.0576545746266985	-0.0120749822943837	-0.0715968937534818	-0.0386853947997001	0.015163885248771	-0.0713910023910496	0.0669741781218922	-0.00699840739494741	-0.0404904304767319	-0.0349589735555595	0.0376693256173191	0.0133688460536906	-0.0104735102742191	-0.0112769443201567	0.00786626789172653	0.0133309609698512	0.0085777127605166	-0.00417819574993312	-0.0309130961996271	0.0388706930823577	0.0314264280486789	0.0129731641715318	0.0758184793906896	0.0172273317630769
-0.0799615328721864	-0.075124419655011	-0.042670220767468	0.00537090300879348	0.0352641131060694	-0.0738098309943034	0.0846779818427724	0.0228883793741232	-0.0170571035190174	-0.00845918780636178	0.0497920263557657	0.0895818489900123	0.0117994550231449	-0.0315796652177515	0.0087720799253771	0.0621006316963614	0.0811389907378335	0.090834046702429	0.0694684780152044	-0.0258713307002759	0.0640398143516796	0.108328662837703	-0.0507196302166363	-0.0111743971704964	0.00109355108431272	0.00373472976008108	0.0254479405005012	-0.0981070338450892	-0.023778873270284	0.0505594435403914	0.0323298699979134	0.00930142930800969	0.008437530302277	-0.0591929840013478	0.044612613957653	-0.0282758873640944	0.017674225416528	0.0281311044368117	0.0631051531581799	-0.0919780644182057	0.00435609481761028	0.106038110708224	-0.080146908231881	-0.00893729189694151	-0.102351271701172	0.0396169007356002	-0.0252011275927803	-0.0639605048877765	0.000388151908357028	0.00113712005800239
-0.0049865357369113	0.105156790737716	0.136347728132522	0.0146725529801733	0.0813194237224374	-0.00834293532886707	-0.0516880572284611	0.0476616444541632	-0.0453572098673425	0.00161934265189663	0.0622077208528463	0.00140685273488781	-0.107752339038666	-0.0622841824067711	0.0583447605601962	-0.0372465291621976	0.0314569145925517	-0.0298881824886184	-0.070305539800849	-0.0573568296530033	0.0566077083804594	-0.0652942003961287	0.0715616534914429	0.115413610121502	-0.0358327553710359	0.0113069027273967	0.0202684185581883	-0.0347737096971304	0.0934951649559245	0.107151697252514	-0.060136974996908	-0.00788487612704816	-0.0342903769741856	-0.0500336472264217	-0.117052114111706	-0.0407281770368296	0.0314510355989842	-0.059890928652556	0.00768265882577586	-0.0201845968176733	-0.0479197877665689	0.0523912878998368	-0.0376395694723535	0.104267821196762	-0.0126225687898277	0.0817359169567856	-0.0755709731420894	0.019955251168399	0.0909679282426238	-0.0906408671257115
-0.020167597410521	0.0403658144599867	-0.0714079843750405	-0.040090480659099	0.0837375079538615	-0.0746304235268768	0.107250580470792	-0.0240830987383161	0.0112256308372655	-0.00810412519879386	-0.00102615064828044	-0.018602200841826	0.0371071206941766	-0.0190433585790614	-0.15157324433658	-0.000494469000931103	-0.0284720323326972	0.0415532797492831	-0.00330928705875088	0.00788772799375202	0.0219809728330222	0.0478557849432008	0.054646858395017	0.122054249574269	0.0888366189087562	0.0228628027162921	0.0435134083220829	-0.0286109363281593	-0.0461581549449569	0.0680265724896128	-0.0758428893246516	-0.00981689000500148	0.0433547032936195	0.00305653803768864	0.000144922213796834	0.00746035024612309	0.0788701741447009	0.0889266875350956	-0.0484704982801164	0.0372871338002849	0.0778051645101533	0.0591040464894468	-0.0947465460478522	0.0542070276733324	0.110957227286459	0.0688958832943874	-0.0137367624997161	0.0650546886036972	0.0315983495838075	0.145552635868322
-0.0159585911606428	0.0207903773441379	0.0347390239161043	-0.0842082754251562	-0.0861490967547654	0.0996505498496281	0.0877157240701637	-0.0283381199099116	-0.0211841979052436	0.0587998926676354	-0.0369726961314555	0.0201188288775393	0.000949476555302402	-0.00651144784205451	0.0198239293699403	0.149144193306337	-0.0807375376812028	0.155034083932791	0.0457336333873956	-0.00975336648030053	-0.037759585095986	-0.0562747088921486	-0.0689604336647273	0.0605584786524833	0.00698597289176187	-0.032173228077014	-0.0925066249016577	-0.00965917246924506	0.11533577141281	-0.131810017355383	0.0841861291658771	-0.0327839320793476	0.146408109328761	0.0373107526190957	0.0147252717624068	-0.056651995189891	0.0368709684050872	0.00558864071817214	0.0238855588726171	-0.095992308605699	-0.0499064535088286	-0.0227054240140404	0.00575414422377163	0.121132452364335	-0.047784515872383	0.00226701224891187	0.103506725255782	-0.0108529344175983	0.112938516273104	0.0547065360554623
-0.128692413865973	-0.0528755132393877	-0.000474040588216473	0.0341993921079164	-0.0280142225089816	-0.0183681766784671	-0.0765252761502377	-0.0199354171890679	-0.0268009156314949	0.0356582956441187	0.0286328837130151	-0.00685092485474241	0.0780212763690083	-0.0615437051880721	-0.00788874961901618	0.0540721081843608	0.0148027628615094	-0.0618818960797751	-0.0507147069875526	-0.0850224197876843	-0.085964447603517	0.053095990793583	0.058039602496612	-0.0219427912976836	0.0623324368773082	0.0457970051458448	0.0198661337257159	-0.0570949295025787	0.0358827501729798	-0.0179575345590216	-0.00150518096265338	-0.00864929787758854	-0.0673513624420878	0.0802188452437896	0.00968214000465177	0.0460883002388786	0.009427480374932	-0.070852660295096	0.0470083988527705	0.0817823446520331	0.0245698261652773	-0.00926897481074634	0.0542459462751518	0.151293327814019	0.00264056679468236	-0.0403796750819905	0.0726652287963356	-0.0101023579315921	0.0780950256892148	0.0903809378794269
-0.0213613984126109	0.0608071011758237	-0.0606541200967078	-0.0848274481892495	0.0994494381687912	0.00695593643400135	0.137774949301691	0.0367257394643957	0.0262897565637415	-0.0481887663172551	-0.0118401564859333	0.0519421374616579	0.0486622045215666	0.0104552496303462	0.0406850228521416	-0.00549747146206841	0.0749510469872955	0.0634547607139749	0.063840286771847	-0.0586845287115213	-0.0877929691719884	-0.0757169208074751	-0.0405260035588729	-0.0253293478544435	-0.0404322456038053	-0.0198887827230936	0.0721126479485506	-0.0700284752508968	0.0392009998047645	0.0604449469514645	-0.0627565152822988	-0.0430227695098483	-0.0602264804837695	0.0206921751405934	-0.0956632483371583	0.0528682305043782	-0.0341940299635485	-0.0491151672181391	-0.084566145524761	0.0439734265232612	-0.117086796694791	0.0194431388577262	0.0938567150154147	-0.0375569416508163	0.00947850731746	-0.0413706623153975	0.148585342499217	-0.058858173113001	0.0812437391422137	-0.0255844838528937
-0.00108985308576306	0.0548427743724533	0.0572592324402075	-0.0345260083049346	0.0300332212854824	-0.0192706045665486	-0.0350741017730711	0.0523825343026045	0.00876811886672521	0.00773722315232567	-0.125247985914992	0.177973641328054	0.172212172977537	-0.0108408538388866	0.0865294093601467	-0.179204370404605	0.0411268289551279	0.0890786996538996	0.182764087490561	-0.0107752062000781	-0.15488594883272	-0.0199870483844959	0.0215677100458146	0.0537548687567849	-0.0275946708423113	0.0153912003701068	-0.0591783703965414	0.0257434542026414	0.0433687258624944	-0.0393091408865392	0.00730314552412657	-0.0896137529118452	0.0405805720557608	0.00836262562347197	-0.0367648270185523	-0.0358304832983306	0.00289501054379434	0.0248403382132911	0.046039139149221	-0.0202096130682986	-0.031709553090041	-0.06428281208532	0.0216845340589689	-0.00550978111360378	0.0837801033469225	-0.0721960197915486	-0.00325311527615507	0.0497567796362897	0.0619021764914635	-0.0228413007382271
0.0499552802167715	-0.0941232536365628	0.0281575528106766	-0.130079839764396	0.107502335574772	0.0834747204746362	0.113547372187631	-0.0313532515319875	-0.00193196613441054	-0.0234367082377393	0.0322440502513727	-0.017415709854843	-0.0341830945035866	0.0147060545293547	-0.0574141099899593	-0.0274221010649202	-0.0212657795682371	0.00180968925450881	-0.0332614221842471	-0.0786266618211477	-0.0235906643431242	-0.0241286628808947	-0.0386946300877781	0.0343991554387586	-0.0264850141956308	-0.0420061413513055	-0.0223852579260318	-0.0111774073367561	-0.0120376187801466	0.0472324570282927	0.0163612581707318	0.0344656215137628	0.0541114983255974	-0.0353292561713781	-0.0191996142203015	0.0410976914602744	-0.00704886788304069	-0.0193239386253803	-0.00555744298259558	0.00222755687643406	0.00872556196096396	0.00736828620471332	-0.0849493827350528	0.0456867751675456	-0.056458785625417	-0.0319513079110057	0.00638446267408754	0.000397445158540296	-0.037415693704338	0.0456834826998443
0.00382816904028473	0.031973769473461	-0.0744799387157824	-0.00287014656667614	-0.0589569384305138	-0.0778574063049419	0.00978102451431046	-0.0463804142240034	-0.0199539779278015	0.0761093429507599	0.0367109584690994	0.0346906198281545	0.0370143277196939	-0.0350188392424532	0.0658294651228712	-0.0626879366650226	-0.118404398039558	-0.0142763240786106	-0.0339587140843424	-0.0571069684972561	0.0971185685120966	0.0615048883391274	-0.0375368156658804	0.0255811500660625	0.00360389666290183	-0.0187000161809337	-0.0633295921033813	-0.000490489340517949	0.00324429097036719	0.00695683548406972	0.0409302300447077	0.0285697867451085	0.0525281412836477	-0.048679922912273	0.0166863335921998	-0.0563020855324382	-0.123469801800966	0.0110401907407514	-0.179720983393003	0.0604311266255641	0.0607465110280981	-0.0183641210045994	0.0235065711578008	0.00603980157793414	0.116001450939985	0.010787238821055	-0.0715742024004701	-0.0129910107276101	0.038425780714031	0.0722430076336427
0.0562966837778615	-0.125283663379921	0.0545109406017144	-0.0718871604795414	0.0622589563722435	0.0257477209163655	-0.00986953643031868	-0.0555758873771192	-0.0034880853297755	0.0443314463785782	0.078857980193472	-0.0700354003645384	0.0465729472672636	0.0177717350902785	0.0061241150911872	-0.0769203433863199	-0.00461880759213845	0.031064335546706	-0.0267099697282506	0.00891379354540541	-0.0265149207977683	0.0602491176812165	-0.0191286871092112	0.0467889123134697	-0.0135422706395067	0.0301078066201937	-0.0768878051519794	0.0375735562909347	0.0141779118834656	0.0582219863665945	-0.0469659469035845	-0.00692441041248706	0.0898510498593276	0.00805684211480895	-0.0114038454803843	0.0263119935667775	0.0142797362715786	-0.0973258431950786	-0.00818147699524729	-0.046247112029305	0.0951150058044953	0.0748075733737079	-0.0169225740431704	0.0603685090233383	0.0493382025134539	-0.00546225359493366	0.052807030805358	-0.0348202785272986	-0.0269376934822051	0.00623696254448067
-0.0666636171594048	0.0294208794833809	-0.0223753430810202	-0.182844144154649	0.052360795099021	-0.00871982523441817	-0.0357549450931972	0.0855918619289725	-0.0508996925279683	0.0437440359653148	-0.130353097692867	0.0799004674034821	0.134561506438362	-0.0753451370395565	0.0692688790746008	-0.00972812007429534	0.0438618318344776	-0.172838291952008	0.122017810406447	0.0594641636451138	0.0121520058301618	-0.149441032086989	0.00782729715453678	-0.0619219613591587	-0.0828891574529453	-0.0508444605839413	-0.0326734922962066	-0.0383209034889623	-0.00827719195346228	-0.0139465703306509	-0.112210375584316	-0.010900189240544	0.00871070972010134	-0.00157158937047538	-0.119600600830029	-0.0551601459397958	-0.0190902943676856	-0.0228625614981516	-0.050661406950603	-0.0359065562550793	0.0618049338610367	-0.0135947806333721	0.0374616846370976	-0.0523952248171221	-0.0443131410045469	0.110883685352028	-0.0142578597234996	-0.102357435785477	-0.0354439947990989	-0.000978375099063304
-0.0155341578457703	0.101714780526869	0.129498746424261	-0.0213924669107982	-0.0364376279275761	0.122600185322711	0.0683638278674284	-0.0195500844516246	-0.0285628315306761	-0.0437654759409409	0.0131030396459488	-0.00184856129308317	-0.0716358189272807	-0.0381365733216092	0.0136802095048854	-0.0576812783484497	0.0764542468460005	-0.073746350345586	-0.0157928256401099	0.040978872515575	-0.0598255241026466	0.154295655756035	-0.0811293996842433	-0.0738151250956403	0.0505508985886847	-0.0574209881793902	-0.00989569596031096	0.120353131946399	-0.0329124141664291	-0.0161038925999711	0.0865947126853021	-0.105376679991538	-0.00630936176950129	0.138252790440336	0.00744834209111952	-0.0164298638493709	-0.0606304299185975	-0.0199768135608276	-0.0246721182664136	-0.0123639936735285	-0.0423645157133851	0.0546340969669223	0.0390817023249309	-0.0297513865301248	-0.0122822712744467	0.0914380758643695	-0.0215988617572793	-0.00502672382075142	-0.00594022979689753	0.0313676738164342
0.0177529671037227	0.0856247077653096	0.037295416819526	0.037546929447092	-0.0063303878141088	-0.0989307085757679	0.0269932158496763	-0.0750685827464144	-0.0110495308517274	0.0730431195076438	-0.0898527229227035	-0.0469179686870392	-0.0506392927742322	-0.0104291458797139	-0.116198071259379	-0.0905999691517524	0.0128064029370091	-0.00601728251570153	0.0239439476362992	0.011385179274165	-0.053542796853152	0.0234048271926814	-0.00792522014993332	-0.0566407074817868	0.0149347672932954	0.0428556618256103	-0.0477804802293203	0.0584032134710874	-0.0326976941054202	0.0543416242189831	-0.0172733483941809	-0.0140545285560812	-0.0374075966279811	0.0922446530704367	-0.00451468325917539	0.0126842085471792	0.029415172129583	-0.108724643084669	0.0430025064142377	-0.000113424780732697	-0.0317787773964388	-0.0376225596047043	-0.111091591631791	-0.0616667993164426	-0.104487218231543	-0.0585785879289543	-0.0444509166647589	-0.00867706273908398	-0.02808599315773	-0.112422490035586
-0.0444974133432943	0.0442897246299943	0.00371806609012153	-0.120426828327299	-0.00581052817259829	0.156628209459125	0.146461378013543	-0.0318704018672104	-0.00476662225237988	-0.0325135232267065	-0.0609739573530874	0.0204694056200159	-0.101763718428305	-0.0649955326751082	0.0216814255995533	-0.00793607992646728	0.00777621592504776	-0.156242906635322	0.0109727661881172	0.0440828051986703	-0.0030712333121603	0.100186718849485	-0.0328456538693177	0.0365948296410516	0.0989322770269498	0.155927024936007	-0.0885647851186931	-0.0331445372761439	-0.0201312226135398	-0.075635909014195	-0.0713389247524143	-0.0492137001957052	-0.032636898091668	0.0580729792920815	0.0462062195470202	-0.0435779733801272	-0.0677968738422161	-0.0148161670012041	0.0781132708313318	-0.00714308042536483	0.0651473647436943	0.0387340561418034	-0.0482693353459138	-0.044005859415306	0.0543974211741532	-0.00622881991036695	-0.128153231035638	-0.0393009874152378	-0.0783743108058866	0.00768264126075256
0.0688464850632329	-0.0275718789616812	-0.0691734864238174	0.0327101471469831	-0.0228612633211479	0.0762953122215723	-0.058936988206142	0.0767066437208307	-0.0356007197889703	0.0108375792159963	-0.0178396451608387	-0.0111303696441533	-0.0575597326772539	-0.0669864310192323	0.0102048333076507	0.0549496361252944	0.0438553027318929	0.0337347616465058	0.0305801634978867	0.0228150784289441	-0.0537667239183284	0.0181155825468308	0.0201091640367618	-0.0826756611737407	-0.0142874379045199	0.0265976088879453	0.057798933536384	-0.0328458984316158	-0.0321516024895464	-0.0193371351474191	-0.00504708407773827	-0.0382129262958597	-0.0364377409672325	0.0167425116266955	0.0123141633644313	0.040003634783536	0.100863382602938	-0.0624106154924692	-0.0392467940690992	-0.0267168893394858	0.0787549314556043	-0.0274884385738753	-0.0363690636295759	0.00889601602317646	0.0596312811671326	0.0424847010227143	0.10667000953379	-0.122453414793995	-0.0863848665562804	0.0322182331043926
-0.120690559184729	-0.0662191549970265	-0.0241933156966474	0.028865745174605	-0.0457457003405379	-0.0359544859944545	-0.0200543443419873	0.0127507888004408	-0.0257961988576757	0.0578433107285202	0.0448498333922284	0.0690201072406557	-0.00495028131740649	-0.0294414647186653	0.0687708971750785	-0.0503573030588321	0.00843695162010337	-0.00897193759201491	-0.0421143928303112	-0.0926118354673241	0.0666477156768887	0.00446173485384838	-0.0655446952828981	-0.000345084851153225	-0.0179894372545711	-0.0118318301884353	-0.0431511473314991	-0.0384906142101927	0.0266745328587296	0.071483721438836	0.082146745571223	0.0520212802854032	0.013544125013802	0.0536472709500845	0.0336812614653558	-0.0772024747069774	0.021127433399334	0.012768934414131	0.000466560891282708	0.0612852014643316	-0.092189566311124	-0.0497760428530537	-0.0214813581341465	-0.0487065292733273	0.0528341493848037	0.0409145628291852	-0.103250489147985	-0.0169691792949409	-0.0215889582902662	-0.0420630278403553
0.0749690700513067	-0.0922009250987668	0.06418782805335	-0.0534559311829585	0.0541790703964201	-0.000317003593112444	-0.00508649840264312	-0.0481901286143455	-0.00702708494925025	0.0104999499908693	0.0657819889793892	-0.0514249266828408	0.0418302207989849	0.0225457484384504	-0.0165867073180844	-0.0694205782885806	-0.0224187317824665	-0.0115429227827798	0.00550713022119336	-0.0399526268029829	-0.0800021812058104	0.0402140759649999	-0.0525546156020236	0.000798199959458053	-0.0264028091985785	-0.00129122841709646	-0.0789238738832226	0.0298860358658383	-0.056920412092914	0.028105479015245	0.0141692090132578	0.00620014345049562	0.0572495561147329	-0.0336615682571966	0.0184844469110362	0.0130315700427507	-0.0257391468320662	-0.0747228713126313	0.0426673730926378	0.030147721227383	0.00943778316952261	0.0664861825356171	-0.04219814679478	0.0498831726860643	0.0883681144357899	-0.01350877012319	-0.0173588540640256	-0.0419221818764831	-0.0580699159414779	0.00255948357503875
0.0142142256685005	0.0236287444360684	0.064964738282181	0.111003431684704	-0.0199665833789228	-0.0320979285578021	0.00546194291457217	0.00333910898509293	0.105400270139223	-0.026481047824835	0.0142500656677596	-0.0109954346877098	0.0235653152849898	-0.0369243947095634	-0.00141645918462945	0.020632196882849	0.0744182976197209	-0.0222236209388464	0.0230830489849178	0.0359274936901593	-0.0246794207338228	-0.00911487546761269	-0.023465325829672	0.11443436178757	-0.0702428823466958	-0.0141866737212527	0.0348243693990701	-0.00638161457328082	0.040975816042202	-0.00186473452844243	-0.0731278607013059	0.0283791806715196	-0.0332226036532723	0.0461288936461959	0.0579525580748389	0.061136683467074	0.00241305099039563	-0.0084802471798143	-0.0629407829777831	0.018879752443393	0.0515529491228863	0.00309893951865886	-0.0946600961297993	-0.0287875395084535	0.0155180250737565	0.0712821715835561	0.02757260184799	-0.078544195548342	0.0089079738876108	-0.0763186734526136
0.0605320961553943	-0.0495146400094982	0.0703503862732945	-0.0307548622920647	0.0622737885876823	-0.0503476646579471	-0.0499705562402922	0.0503900210290098	-0.113616513469783	-0.106820499613523	0.0196613940790318	0.0282422599022106	-0.0491150716295976	0.110548709673283	0.0878382072789742	0.0176973717030147	-0.00818844659743133	-0.0246951537596387	0.0908991530895489	-0.0416112590819168	0.0751636300109417	-0.0251446467066339	-0.083654442652233	-0.0165143191499864	0.0202905108642443	-0.050919011991139	-0.0211697970942594	-0.0310325765912975	-0.0361223040732015	-0.119244084611042	-0.0430883651133801	0.106081842845718	-0.0257542855500286	0.0250427012183189	0.0387945082716036	-0.0749144671004309	0.108058468890401	-0.0674560884224164	0.0220187189488454	0.0151670144822293	0.0184684900838088	-0.054812993084095	-0.00301502552334838	-0.0808910401424084	-0.0205776109741139	0.0328128291858798	0.0261649262937383	0.0145653918134982	0.0470176770753112	-0.0231804160007179
-0.0474132044304287	-0.0061924496799884	-0.0474882199115763	0.0766945263960361	-0.0175555415693599	-0.0284659682929369	-0.0196597559481585	-0.0893047327632771	0.00856880406565514	-0.0862815573402803	0.0872322872617337	0.0406639308187667	0.0163922167989379	0.00280741887555343	0.0352581132150092	-0.0259112621075843	-0.0685271370514711	-0.01569032456347	0.0586474876568449	0.0299366405096578	0.00704361279130925	0.0699219565009236	0.164139874480236	0.00330223851900858	-0.0160292225971731	-0.0107832859003338	0.00604449140509508	-0.0616315608457074	-0.106282983877123	-0.0363629309607037	-0.00592727655258441	-0.0797791163512874	0.0982529831631961	-0.040144098509938	0.0757626168468682	0.0568556825554789	-0.0751153123817802	-0.0800679990500804	-0.0754409329698337	0.0948577208718861	0.0166722406420318	-0.0245980997245204	-0.000042593264680574	0.0198092013988118	-0.0368556159978872	-0.044757219309053	0.0222881602238004	0.02026672261935	0.0442976801050273	-0.0867090536264888
-0.000445850822887845	0.108095076659994	0.0959695435950721	0.025081220361399	0.0784854543909026	-0.0659334947169318	-0.0320990443978879	0.0200505500457196	-0.0241996571980476	0.0142966466202065	0.0686241150952039	0.0464426433280242	-0.0433028555257195	-0.0489987065499068	-0.108232867402291	-0.0260369142562406	-0.0716922244491478	-0.0565280031870172	-0.0284272409622182	-0.0314829121443398	0.0889367856306803	0.0124074467591423	0.0175026491170409	0.152345106448813	-0.0356656576348335	-0.0134197016009777	0.0516637115255913	-0.0126733770855417	0.0126662690824698	-0.0481815268914223	0.018313012633415	-0.108879983851994	0.0385585260567027	-0.0589463665831972	-0.0568300853699548	0.0325397990774301	0.0851499847303811	-0.00313092236285099	-0.0233262016232339	0.0883153268078127	0.105777380990317	-0.00000552167778625456	-0.060353097437461	-0.012412025562077	-0.0550146967646627	0.0450067101134093	0.0409148552200311	0.0278181261916176	0.00111673006844106	-0.0230790954582828
0.0111841306032223	0.042565257917941	-0.0786723583631544	-0.0129932018407149	0.0195010432184474	0.00539594161337075	-0.0461729783360576	-0.113671314194151	0.00888558202164259	0.00274134848951158	-0.0217870506516506	-0.0139945151239768	-0.0233595038747702	-0.0798323453344637	-0.00383343201813648	0.0086254698533661	-0.0667568806006467	-0.142231245703492	0.0800087295063204	0.0691999146707663	0.0069415747550044	0.0335310842697424	0.0723941708516918	-0.00574570592134541	-0.109439639772471	0.141575453562218	-0.0590589870707854	-0.132976313500731	-0.0743324555429848	-0.160561178564741	-0.025055381520772	-0.0781803377739234	-0.063708534675358	0.0673238503267907	-0.00606368408552504	0.0345116127383943	-0.135459576441127	0.0705357906850986	0.0408391110266942	-0.0366381460558119	0.00326300500735017	-0.0327444080446987	-0.0452600266243935	0.13642188447544	0.00237446969158987	-0.0992106286945456	0.00606424623031091	-0.0262506691470602	-0.0572233540717033	-0.0264392733719013
-0.156897713909675	-0.0636957025800001	-0.00264795622029771	0.0472848891209715	0.104529644369226	0.0276018284221569	-0.0463081615262692	0.0192443561975059	-0.0193625966579774	0.0327045673990563	-0.0507976729668433	-0.0308547907681921	-0.0501495535131808	-0.00947359219957548	0.0430420584133687	-0.00208838856399893	-0.0225574253223443	-0.00266654091905783	-0.0398168520858141	-0.0850481889975125	-0.0421422171135234	0.0341611436222761	-0.0256686081767185	-0.0130609761119268	0.0571166185829691	0.03232974771725	0.0337078681805011	0.0752120927805732	0.0548778268193112	-0.0289450340535752	-0.0365851284640619	0.0682037321177317	0.0211723169231058	0.0372493286049613	-0.00265699784372603	0.0602174659564343	-0.0614608626098465	0.0709838837108234	0.00617850774328529	0.00993723716016852	0.0484218003157327	0.00505377119687069	-0.00599135167423941	-0.0358233559988115	-0.0382491250870965	0.0094839458747859	0.0211252757098091	0.0286480145592826	-0.0261854688814347	-0.0521355743815902
0.0285393963970565	0.0329555008619087	-0.0757174662022764	0.0257099406153229	-0.0522195967425257	0.125437335952167	0.0108338912666927	0.0613480256871739	0.00228415874238176	0.0410380142212706	0.0601159618854818	-0.0151916832445525	-0.0139155276001947	0.0214169000027827	0.0494515053237282	-0.0267114014399599	0.0108169660106905	-0.025658041774425	0.0537508131455619	-0.102107056106498	0.0305109968665103	-0.0419461839812393	0.0243652294058108	-0.0119800911809668	-0.0511972158991065	-0.00836087170509743	0.0569660733088087	-0.0342847036785281	-0.0845843238442441	-0.0104678262690514	-0.0173085337239232	-0.00847373201638051	0.0643290366409351	0.0301756778848433	-0.0254122070576582	0.0098631477593988	-0.0066136117649598	0.0158209717108125	-0.0146778259824118	-0.00820149001472768	-0.0550182056380625	-0.0106798357850478	0.0115663627036197	-0.0950986682972088	0.0846580225720098	0.025115514530446	0.085122169627055	0.0414630749538333	0.034607001588172	-0.0533178480710392
-0.0339976482309019	0.0249306642883044	-0.02254883084308	-0.100050118410325	-0.0648790898408765	-0.002736032554808	-0.0959633341802655	-0.0669699308007931	0.0342423865970986	0.122849846851011	0.03076740837642	0.0406254102271054	-0.112589066402892	-0.00885976197564503	0.0407734302874056	0.0000556441868656521	0.0471958482918444	0.0163917460774975	-0.0453983498137785	0.0334552952480422	-0.0351325085434474	-0.194063222473806	0.0147316129479163	-0.0890196873068722	0.0761209511887836	-0.0244118583788308	-0.0320241882017149	-0.0859941444631262	-0.0143724314324756	0.119276958221607	-0.112142383752003	-0.0598149594543788	-0.0625366652819761	0.121854918606753	0.180716431354255	0.0749604784614862	0.0120671172871259	0.0201841776445776	0.201437443595152	0.210853988471253	0.0610776957574309	0.192836103102867	0.033125415242658	0.028893194492534	0.0730900945990488	0.118792903541081	-0.0225349245007656	-0.0326246836231373	0.0393452107209075	0.0999882230214909
-0.0186761104762858	0.018335784352459	0.039656348206836	0.0236981821814847	-0.0225969909978154	0.00497162125861196	-0.0192489010617411	-0.0164391655912161	0.071431674557956	0.028025280462881	-0.00142436525637045	-0.0563793529094625	0.0948749543081428	0.0371258381999003	0.025212024164158	-0.0409844162989516	0.0168045035655218	0.0911251736751656	0.0634803190736929	0.120819616874126	-0.00510829513415567	0.0598036732638377	0.128557150763784	0.0750274410413681	-0.0467874222529002	0.195460351049142	-0.00774961946204768	0.0841361951402994	-0.026203135082732	0.0196713859070031	0.135387926234744	0.1471531494649	-0.0726992904209879	-0.0179507020960478	-0.031109997982158	-0.0267907268914076	0.140186870458142	0.112808032443866	-0.00635962669077585	0.057107018810613	0.050229053131406	0.0543200030958518	0.193509752980204	-0.0966206836540579	0.0869845446016723	0.0355943214159495	-0.0170031954191344	0.105088557885861	-0.0243362204790163	0.0613114701770081
0.0430526099929195	0.0293160171310283	-0.0884094521873544	0.0605893837987364	0.00775112527386221	0.0489478325880291	0.0138467989680633	0.0111490300523422	-0.0504237288605626	0.09446775949546	-0.0764131530208026	-0.041173794795955	0.0152351549165447	-0.0176729227099837	-0.0373896837248682	-0.0671169562696816	-0.0182956756940903	0.0399952950422041	0.0621896581942321	0.00368425871775834	0.057950703239208	0.0394365546471843	0.0601720299558954	0.0520560484227268	-0.00204621008228647	0.0246504628152704	-0.0883510146553715	0.0503861614973702	-0.0214629664074877	0.0493497716436641	0.118470364482038	0.120759356175713	-0.0475498988260157	-0.0229039420516714	0.0189097673813436	0.0929931469380786	0.142666172833555	0.0374404699881646	0.0130642087303305	-0.00518550862864333	0.0327486465963458	0.0450718561360905	0.0758685202782119	0.0711147216827036	-0.0767416704652716	-0.00814027312081447	-0.0684726106664474	0.0468365964533257	0.00810283444984934	0.0304441127790719
0.0824699204223861	-0.0477013846780248	0.0304992679219523	0.00639105545410098	0.0274268180961937	-0.0246986152386213	0.00582025109556547	-0.0396033830701475	0.0785024641980911	-0.0497529047159919	0.0282098968502593	0.00475671592990272	0.0151365480870993	0.0193087435574263	0.0156678017234753	0.0368304185680659	-0.033519294330782	-0.0438774321553226	0.0313668602814076	-0.040963116560951	-0.0208995073387458	0.0397353240096235	0.0475321122290984	-0.0575429214987499	0.0111381913742009	-0.0177997307355154	-0.0267504830292105	0.0230593251450488	-0.0310481638481535	-0.0230920534383107	-0.0169159776802217	-0.0646385308622053	-0.00193837747968758	0.0102839282077542	0.0447447560726356	0.0554265198766552	0.0180619555217053	0.0149538214429543	0.0111180566034792	0.0747216564347971	-0.0445404644125862	-0.0771508106080231	0.0244674300455604	0.00299676253896935	-0.016154268961057	-0.0297315846996066	-0.0496297516541038	-0.0338607168712981	0.144904894889974	-0.0656449258963539
0.0510238828194765	-0.0436838258214103	-0.0048769251226873	-0.000634121828257208	-0.050439795493795	0.0625002985628912	0.0567574923922432	0.0172542516793218	-0.0196747519868949	-0.0212652009855229	0.0546421453784124	0.0655716773633109	-0.0102865716387819	-0.0480934997056123	0.00625365688469923	0.00675220445437915	-0.00900732022253392	-0.0342503772780451	-0.0155747196348615	0.0389772659656292	0.0142906847199493	-0.038952614608979	-0.0317352703515834	-0.0153042806844665	-0.015232910573694	-0.0534484185090945	0.008251622498735	0.0382327772196494	-0.0451009300329181	0.00554587537582336	-0.0144250059561751	0.0574971669270399	-0.0735246176317285	0.0480961033814615	-0.0330168970348624	0.0210111704389464	-0.0321570989774369	0.0952689066743812	0.00376455857343614	0.0116360091970145	-0.0272548544108987	-0.0757014609707891	0.0187532998116091	-0.0129647283478873	0.00992718041986719	-0.125707580403129	0.120788146537538	0.0305404751113516	-0.0159388140497456	0.030130282093653
-0.0426516556366108	0.0488468696697492	0.0456506871892209	-0.0999511361388482	0.0335648107023879	0.139109307385085	-0.033556193902316	-0.00732919909089697	-0.00667179336439056	0.104259831682486	-0.0495323963594761	-0.070294373357478	0.00637462552266039	0.129625661582006	0.113985311489084	0.0455675498313635	-0.0850230661250281	0.0839311861721583	0.0427856761811831	0.0250171531723967	0.11999390716482	-0.0573897432570976	0.0307403216189331	0.049027425452626	-0.0285446047700061	-0.00292342524739955	0.203311391073131	-0.0134288080072418	-0.14060315848395	0.0318076550866979	0.192729503416735	0.329390838290091	-0.115338989248016	-0.0177432638395114	0.0636939271667755	0.0573823254497792	0.00318194093740803	-0.00511765119601533	-0.0630526208388369	0.03326390607109	0.0243643485651302	0.117004448156685	0.0330159387883681	0.0765862240671565	0.00645917580145234	-0.0868871694086724	-0.146998822352638	-0.00412668128511306	0.0942174684193643	0.0019599533345099
-0.109345497504238	-0.0259661290961226	0.0421189078452098	0.114505099443469	0.0823349290900243	-0.0318427871665041	-0.0537472518775779	0.0180726970766235	-0.0657423775685816	-0.0479995615222518	0.0130357061200715	0.0296986046283362	-0.0158959165921879	0.201012877296125	0.0872061778064401	0.0260776973432231	-0.00724070447068199	-0.0751260355963816	0.0781906365042771	-0.069192400590651	-0.0285299054185627	0.0216066554349729	-0.0772996327393109	0.0148639319286247	0.0489698125138035	-0.0182697887179972	-0.0225852501494837	0.0547506329939717	-0.0372704193356725	-0.0667151790420348	-0.0330466251915265	0.00783770271779619	-0.00900562875245542	-0.00701355463712631	0.0427139117542534	-0.0734511304818125	0.0716248268550523	0.00143912065301882	0.0898482940711982	0.0241334067368272	-0.0553493378244303	-0.00674814768904666	0.0392686101406038	0.0487492315791422	0.030630922140722	-0.0488596833325472	0.0181694343249378	0.00870956357804563	0.00570549635600915	0.0353299787782746
-0.0597081600445008	-0.0488071856857875	0.0101624233249669	0.0970619734897445	-0.0622656445904301	0.046839773387344	0.061741139137157	-0.075217794285724	-0.0325172328594937	0.0175970480119343	-0.0896622576074305	-0.0206680796983467	0.00691248727805403	0.0230683572136708	-0.00736658789351423	0.0231549904333012	0.0142047253033624	-0.0312341792844518	-0.021222882080581	-0.0855814918312078	-0.0288153426723662	0.00702772994411459	-0.0148545670944857	0.0803645122463243	-0.0471920404932534	-0.0333865025181394	0.0768840567009177	-0.0315143065627158	-0.0367980318179531	0.0577361263949107	-0.00155766692537875	0.0456031380995234	0.00381089128509102	-0.00543776841309519	0.044785389680427	-0.0298816865423523	0.0722220098745792	0.043851342010455	-0.0523652958229371	-0.0297492793830992	0.0648271001359834	-0.0364186251997415	-0.0501292320259087	0.0521861818085733	0.034213700145693	0.0107292527212085	0.0831830808189716	-0.0697837884410259	-0.0537182685249011	0.0128457347563001
-0.0979955942589649	-0.0602419450472268	-0.0123987137127089	0.0319596576469997	0.0144527141176888	-0.0449051034360381	-0.0378031320528789	0.0643554804040933	0.0084629137071459	-0.0964557515601151	-0.0854150015339652	-0.00432897721244745	-0.113659583455151	0.0426537900713858	-0.133309873637882	-0.036122271381519	-0.0280121086832182	0.0379094161962242	-0.0188727720418323	-0.000197296610725723	-0.0717803446165714	0.0122721337435704	-0.0249613083902588	0.0263345128747616	-0.0853811769888153	0.00985291336995088	-0.0836118463138141	-0.0694394829666746	-0.0159053165990863	-0.0476211267229262	0.0617507261818633	0.00401529666701808	0.0219663076522583	-0.00796668610644751	-0.0271198381765726	-0.0187007057550355	0.0959816820213898	-0.0181348923530937	0.0604361799510048	0.0229466018976955	-0.0214047571592194	0.0260633048327069	0.00537746465012952	0.0395617835039196	-0.0348925961570254	-0.0040642151363882	-0.0693725903433095	0.00761022923247709	-0.0533294679407309	0.00720755510972867
-0.0112338395845187	0.090313368880407	0.0915958813212097	0.00105589023925007	0.0462519418178683	-0.028429701508398	-0.0249860713737896	0.0215291373718636	-0.00590383514970996	0.0551651226433641	0.0307205577707965	-0.0404602959076134	0.0398166368749955	0.0295049872813673	-0.0403356332036264	0.0253429511027449	-0.170196657429716	0.0609927855718676	0.125216564698612	-0.00368310145243016	0.0383768044210314	-0.0164837384250987	0.0120897107096087	-0.0327008891237125	0.0566853242695681	0.109202815995478	0.0905628239300693	0.00452105095209863	0.0102677911119258	-0.0740861029282485	-0.138405881495797	0.190806111306686	-0.0567986414007453	-0.0658398117529388	0.0400720351801431	-0.0120304574771304	-0.024371982412344	-0.128948916879079	-0.0481715676808724	-0.00020474346423487	-0.169782787469396	0.126361133029392	0.0431843701881601	-0.0695556670813322	0.101063402485698	-0.135995593661952	0.0215722443220378	-0.0981288027770502	0.0597436779279669	-0.0274708184117365
-0.0111649251511662	0.0522195313463766	-0.0347776775195994	0.0212842781816712	0.0482418854779061	0.0895799024702347	-0.126295666939757	-0.138581823487506	0.0619674918895908	-0.134280732974877	0.0474540421502483	0.120156688307935	0.0654419097030853	0.0215031395498493	-0.169965807310419	-0.0145956189242384	-0.0748086849743349	0.0395356303202925	-0.0627015484600225	0.0901018147072077	0.0155118633778243	-0.0191998353980781	-0.0678950384186008	-0.0864433489962451	-0.071643947612746	0.0539658461667242	-0.029343883366547	-0.038587915124097	0.0403658096858431	0.0605538817164928	-0.0259410346251036	0.00523041813475377	-0.0316279473113313	-0.0020994908477213	-0.0562558746769984	0.100451859717044	0.0259645850530499	0.0323686722759243	-0.0466574791659374	0.0153133746767125	0.0194651734309302	-0.0226723622272405	0.0291928090388361	0.0309987757582241	0.0102601792595773	0.0282659299117589	-0.0162668707058489	0.0337932456227779	0.0022712154027037	-0.0418344692112604
0.0686553761851588	-0.0180749500343404	0.116618588930597	0.00638832562833289	0.0222598389006765	-0.0175595761008681	0.0143734921376735	-0.0132666888240591	-0.00670556797698685	0.00700285258551009	0.0248695519316534	0.0123098634962275	-0.0132662529906424	-0.0489447231526957	-0.0277848936493515	0.0248103526601855	0.0153811940552841	0.0404201750360099	0.013512069032932	-0.00391508042205154	0.000567667273305624	-0.0807621335026748	-0.0337691126895805	-0.0209920590157169	0.0115347505586086	-0.00755974161013299	0.0252620631322975	-0.0421853225192696	0.0276099745415918	-0.0524377155417505	0.0530897461419325	-0.0317150374767684	-0.0196441729607313	0.0639722523698575	0.00717291158606358	-0.038823563520826	-0.0207394960663633	0.0356749299122582	-0.0360789170015176	0.0591632649630541	-0.0258281704075625	-0.047527750002371	0.0119986718995647	-0.0878899723912469	-0.0269995375750282	-0.00312930856469507	-0.0323995867268989	-0.0202922762958832	0.0636193604377334	-0.0134329283173443
0.0701845975797962	-0.0838098434985148	0.0512215691510308	-0.0579751111601936	0.0323944188712006	-0.00471119063473857	0.0256627712332791	-0.0498103642663789	0.0429061360155514	0.0325795017772925	0.0465123888311158	-0.0524223815029741	0.0510956840277852	-0.00574255391398848	-0.0106533980904148	-0.0233525288503571	-0.0217003109772613	0.0275100799720021	0.00233747893379686	-0.0691069538684718	-0.0427704514471133	0.0260919795810828	-0.0156502669935181	-0.0613511161261472	-0.0546258781639014	0.0379668760301374	-0.0312525571475615	0.0548637147320616	-0.0224139303444275	-0.00161874423556995	0.00357644040934489	-0.0717043815363808	0.0339975946630736	-0.081866807776266	-0.00994702502676298	-0.011121047238629	-0.00250067369444555	-0.0352987078240559	0.0621570652070052	0.00642013970907192	-0.0293966031656112	0.02746938844845	-0.0106850961076055	-0.0685230133222217	0.000551199791199016	0.0027793198397256	-0.0396046212858044	0.0146287047167321	-0.033077007109901	-0.00946938058755087
-0.00176298124012197	0.082261168942895	0.0617063394361574	0.0289563560295971	0.00802351575722135	-0.0864795672383613	-0.0284552096453184	0.0390486753411041	-0.018883409803813	0.00231304111433182	0.126762457647226	0.0429912644782835	-0.0276997914701699	-0.108221078550825	0.0560492010672786	-0.0648405663932864	-0.066263267416917	0.00804408230166241	-0.0561158242194708	0.0447491634305252	-0.00487586020524009	-0.0965246648924402	0.0212262495101858	-0.00845927101383969	0.0393564887681442	0.0147709789062488	-0.103044178015016	0.0141497252121931	0.0894127558968114	0.0171069000427817	0.0146395253078998	0.00820561554276826	-0.0272565436661345	-0.042805044410598	0.137899526821696	0.110354356156885	-0.0357777109505318	-0.00343303809652364	0.00260729492350329	0.0786262862316304	0.0910319365187852	-0.0135477963479902	0.00682823076957734	-0.0684287683458124	-0.0451592680338531	0.00815573826403424	-0.027919394727874	0.0447862857945725	-0.0133799095595055	-0.0189758698504184
-0.0512110565659025	0.0348067797481916	-0.0462430093683515	-0.12776833948828	0.0422775376227746	-0.0748591951100041	0.0291979064239275	0.0985420293471875	-0.0278150134173785	-0.0787035813733129	0.0145568991307704	-0.110313111603053	0.0152270058451122	-0.0661637464825061	-0.0225292327780238	0.0161966457821907	-0.018368151124619	0.0737748345348633	0.0325786658132341	0.0632872939434962	0.0105857493040782	-0.017326159459197	-0.0934736212539656	-0.014514562215755	0.0789338441789682	0.0953535405634021	-0.00159643589949615	-0.0122698158821031	-0.126589049465153	-0.0816199160374126	-0.165398221033709	0.0135710734580161	-0.0937113726362114	0.0236371381874464	-0.0814219582573384	-0.0341646471611195	-0.0248263124436782	-0.156980634679208	0.0385944625942705	0.0207108371610971	0.0161472274851583	-0.108032054859839	0.0881941864524291	0.10578574160013	0.0232669283739404	0.0946533740129963	-0.0369851129009381	0.0340390007736823	0.0429126575720246	0.0783070712721122
0.00941560309742586	0.0570425667178647	0.010427235277183	0.0154317120307296	-0.0215468096004879	-0.0177985685980464	-0.0269693812765672	0.0053649000131775	0.10404966020339	0.0462579003800809	0.0103353047509115	-0.0709990378902401	0.0329868381253934	0.00204857921145217	0.109100411668517	-0.0463738116092781	-0.0845081890972796	-0.0261082653286733	-0.0934846745444419	0.0261388832298228	-0.0628892878813306	-0.0102308163086796	0.021109512931927	-0.0789168630593682	0.00480840765387273	0.17530775894931	0.189828812780332	0.0267964961547367	0.0893753478608085	0.116122071885871	-0.149690806011632	-0.0893208866219979	0.024776544545281	-0.0822731667730649	0.0326543700349339	-0.138742651872	0.181785667038274	-0.0599814293691263	-0.012441292468376	-0.121547510484976	-0.159720073237226	0.054354666017602	-0.219510138266682	0.1467035473004	0.0256884307369043	-0.0813708341626139	-0.0738056060966251	-0.073093700892065	-0.0419488065591966	-0.156467609455816
-0.000443445193786012	0.101479986377564	0.10281016753585	0.00780679685483178	0.0636442659267792	0.00314518704765941	-0.0729327021626074	0.036883727665573	-0.0389388420137122	0.0242270070672307	0.082827999037726	-0.0120576040900465	-0.0361370220368189	0.0204622197872456	0.0709466378755837	0.0562839073607669	-0.0702250838585496	0.0349021907970875	-0.0576906231937691	0.0191923229684082	-0.0000915630849226944	-0.0605656348993194	0.00893446863833146	0.140372547175169	0.114687460102505	-0.0843660295320674	-0.0417388461776845	-0.128410642671665	0.0849700445999892	-0.0724908693347665	0.082637289846217	-0.149273275276038	-0.0609424325058262	-0.0929430831115568	-0.0687191517273876	0.127254172262924	0.0742110247272217	0.0556104125897306	0.0125727489048511	-0.018975543981357	0.127635125947787	-0.0573787141372229	-0.0475219402131927	-0.0174565196938998	-0.0152886166311414	-0.0299281243495819	0.0258523325217748	-0.0751799942067415	-0.0680669902819741	-0.0350492837969817
0.0154821039115734	0.0469797816076412	-0.0205562256850395	0.0099533011955413	-0.0871943271365317	-0.0476101973628112	-0.00285963782270139	-0.0688014347092068	0.149322266353774	0.0785801505459141	-0.0494666805019566	-0.034997813820078	-0.0663569239434467	0.0719121073478745	-0.0260807925480674	-0.0281274261407947	0.0359610767914208	-0.0442453572459792	0.013819662899328	-0.0319063452123872	0.0127737645487508	-0.1009972676002	-0.0347105400226961	0.00210146845627664	0.0543384102854911	-0.0961482221603799	0.0143824898868195	0.053536978638421	-0.0377107587767793	0.0855929947731662	-0.0931248810323897	-0.0695819794942607	-0.0653350435454025	0.0287250997849951	0.113518024540974	0.0986303231192769	0.045918638156157	-0.0150856271754942	0.0376470726407147	0.109543109941501	0.102871961197474	-0.0222609874749186	0.0579569320857138	-0.0753641022830841	0.0100941984474713	0.0411640173918389	-0.031888116838022	-0.0161823126466796	-0.0318839434591882	0.00785444091702189
0.0374384689366008	-0.0107982460311067	-0.0484191816566125	0.00310160130449168	-0.0522778158541575	0.00348264823226123	-0.0530214792940888	0.0895023129183133	0.153951201581661	-0.0116994211236439	-0.0593391118890751	-0.0522529715980278	-0.00749085988410106	-0.0798214581962324	0.110554000359134	0.0822148020257348	-0.0562786262315706	-0.00177954684784796	0.00708319572757907	0.011168602167575	0.0245517641302323	0.0687450073457932	-0.07590833241413	0.0581352268186474	0.0176100621587216	-0.139696532434308	-0.0236410653993004	-0.0293055045770105	0.0330036607067853	0.0252195606876937	-0.0255669179440002	0.0642989737531303	0.0253503126032926	-0.0203795263038993	-0.00122240539294765	-0.0659306804620473	-0.0662152126320214	-0.0936686775003723	0.0550822260434409	-0.0699530939804286	0.177673591652474	0.0383481229469592	0.0116808492189241	0.00604242750427268	0.0062443204395454	0.0125455809915777	-0.0181918746872781	0.063539523097354	0.0753291943092829	-0.0063609831803327
0.0708411644341643	-0.0139665890423829	-0.0715309802577414	0.0518261560681986	0.00173675330996891	0.0858837706815179	-0.0252327355476743	0.0916382870130121	0.00611343877946255	0.0742572877493483	-0.0133738785851403	0.00960868268704341	-0.0211472905484593	-0.0861477623013243	-0.0349326525327806	0.0552809776644105	0.0765127664010888	0.0366009708194726	0.0468173877884614	-0.0151005954580906	0.0377935550847003	0.0165654936696986	0.0111527187072197	-0.031665908100166	0.0109460998410267	0.0506563558468168	0.0483464845462912	0.048210156382552	0.0409494081647744	-0.0355226717720779	0.0398812772109136	-0.0355410723306334	0.0761998499315557	-0.0707640999597116	0.0112265943897428	-0.0345822587954687	-0.0364892573676457	-0.0224839589343799	0.0339967257499891	0.0646731670600708	0.0429443246382774	-0.00204660581373407	0.0210807784283829	-0.0134820342035313	0.00677184815770398	0.00985147373928329	-0.061546968837382	-0.0342846979288108	0.0225426024153357	0.025724195936256
0.0819043199370645	-0.0231394358262822	-0.0047661576520577	0.0533224824851324	0.0189932433000989	0.0681162550517666	-0.0277956078129741	0.0682154723390802	0.00705313095231489	0.0230386883781646	-0.058188663226121	0.013685229051939	-0.0170558377857876	-0.0111022582751675	-0.0700977004459457	0.0470746467226043	0.0825108061003067	0.0533936675854068	0.0101940461346646	0.00540499693852152	0.0537493038444255	-0.0167459994210081	0.0692030097715354	-0.111911332759055	0.0828635364729798	0.127083177049413	-0.00526205299374633	-0.0169311230887863	0.0182739589358304	-0.0475695668555942	0.0899594076987802	-0.0520378277930503	0.0432141839483058	-0.0538867823409376	-0.0287290600264789	0.0155015153213351	0.0354715459660963	0.0189502918770039	-0.102083216391129	0.049294488668007	-0.0716870924328087	-0.0280267909371602	-0.0149265895150928	0.0427623454744993	0.109088032099842	0.0252066130439337	0.0201203604795574	-0.0159276509871236	-0.062421718636739	0.0511197493256177
0.0300688806757028	0.060070845215973	-0.0754818925547189	0.0486425889245239	-0.00532686193135175	-0.0269311576668714	0.00450571717892931	-0.0301609501823649	0.104460960610214	0.0368342109411981	-0.0651514220769827	-0.0912375457359768	0.0420814748630265	-0.0107838035836386	0.0607188833750856	-0.0877991869195564	-0.0567615034306576	-0.0584367652530047	-0.0112784295910072	-0.0810086845005963	0.0963692136324317	0.036438885000705	-0.0188182459084684	0.00296227254132857	0.0627302204472331	-0.0383202311636133	0.0133482938656249	0.0256687758397081	-0.0379420759901271	-0.00335361409397758	0.00487810451171302	-0.0297022657730716	0.00768220090435565	0.0283835505996196	-0.0824209749397776	0.0892530139135556	0.0242532973941445	-0.0549012569126548	0.133065185112775	-0.0901154867272159	-0.00805788142273684	0.00469191757911536	-0.0200067310221159	-0.177499764571246	-0.0608916718285758	-0.0491498975972182	0.0341201228628843	0.0675866732797424	0.13139341406464	-0.0504826865733971
-0.094448142197726	-0.0548842899241961	-0.00270274056485225	0.0355884966292794	-0.0593039279576927	-0.0120149877041931	-0.0135704836908986	-0.000869139911510405	-0.0221465406033211	0.0720933325942723	0.00726816327624635	0.0130750576693757	0.0671135355079994	-0.078621258257463	0.0092313034406896	0.0486651052193908	-0.00634570505506982	-0.0741099215050654	-0.0114396629232808	0.0754877852947895	-0.0184458189282142	-0.0189680672834163	-0.00157244353332669	0.00647102132905062	-0.0555653673560411	0.0622417939214753	-0.112684935613451	-0.0572963833637523	-0.164804091181211	-0.0258751259954269	-0.0428902973950708	-0.0184624098497869	-0.0383309774339517	-0.0596239803595898	-0.0667151299909416	-0.0652476336940086	-0.0659719460308795	0.0758022964495534	0.0370539362896591	-0.0711448441319937	0.0272167996143974	-0.03005699649378	-0.0891401916899579	0.00438000575412687	0.00886182533445265	0.010461612021742	-0.0183776265305072	-0.0115453892710547	0.0384612632559725	0.0267468773049872
0.0381385977176828	-0.034863186003731	0.0536861009605826	-0.00138004769919814	-0.0518847948210168	-0.0485410380655927	-0.00485817843308811	-0.00147546080137239	0.00700529531198288	0.0253076999024405	0.00167046047224916	0.0291548073240167	0.0313882584222283	-0.0534305313384313	0.0277702664041814	0.0565394418009093	0.000293517426164787	0.0707633806619823	-0.0510806199313241	0.0969378504455817	-0.00523456286933034	-0.0252083378678381	0.034595374796143	-0.119251921239309	0.0177826473687734	0.12670026340585	0.00128796279811288	0.0738292775427521	0.0651910100519137	0.0188882876241992	-0.0199569561066314	-0.0389690670545192	-0.0114936165243689	0.0603542349828438	0.0120156975014654	-0.0383272510566811	0.100956271684309	-0.0189367407147563	0.000876315016077267	-0.0356144217256891	0.0320869976265019	-0.0019817121983868	0.0426911667309218	-0.000800094228489745	0.022584779906293	-0.0224856375034695	0.0452215332533475	0.181862135303513	0.0411236567635312	-0.0321538073351584
-0.00957753775055991	0.0892385898377201	0.102615827655883	-0.00401259370589935	0.0489769500721241	-0.00505386055383465	-0.0544625962621833	0.0221031859730262	-0.0284421673763428	0.0446973384460051	0.0243321773190035	-0.0409726468590186	0.00408123020758754	0.037989007818125	0.0212504642447566	-0.0288166943291764	-0.133312131306363	0.0502589699933773	0.0742822940149844	0.0110561617123726	0.0741703678940541	0.0981037695382181	0.182341178050781	-0.0851087085046776	0.147655800551584	0.0112771738683934	-0.00316420189282883	-0.074734601134881	-0.107814387909943	0.103241910297982	0.0104722386561015	0.0844988488251822	0.0785840942257853	-0.0920032392723947	-0.0118921383414991	-0.0578962970539533	-0.0416093367436216	0.0986277444138967	0.0790876960455653	0.0283862586757983	-0.0208508791686225	-0.0750773461632453	0.0937317103979646	-0.0230911133295422	-0.156984339380051	0.0963410164317915	0.159459728270279	-0.134535983709736	-0.0695736206491196	0.0257225169609398
0.0718943543482464	-0.120730376489243	0.0514769600382765	-0.0812463443547476	0.0508624268896726	0.0302959769351152	-0.0236523712435171	-0.0400990183528809	0.0648836968524605	0.0528205632317574	0.0347377243444852	-0.0921280741705365	0.025072709390614	-0.00136323268123327	0.0515147453100933	-0.0392314901899582	0.0246085255083086	0.0186825257299251	-0.0402977425112446	-0.0631685217871204	-0.0546780879123896	0.0456974119749776	-0.0494111722407139	0.0383559746633354	-0.0381237597317881	0.0746541812779422	0.00487302106369803	0.0402314400112514	-0.047338232755263	0.0331629482751337	-0.0272471119484385	-0.0363814910440113	0.0947142545324462	-0.0441691230703696	0.053411989785813	-0.0275694113324952	0.036905391943575	-0.0872988257188598	-0.0103801095410583	-0.0638662186881189	0.0475194333476638	0.0336054775248992	-0.0276078901900562	-0.0110612404328179	0.00898845125168642	0.0217129572172078	0.103958841770888	-0.0302901362765942	-0.09764028330654	-0.0242691081844613
0.021695240193806	-0.00817350807390897	-0.0507294121445367	0.0479581038033903	-0.0764827565872766	0.00330115325791669	-0.0106667373633192	0.0422092362999131	0.125795931915813	0.0164277154129957	0.0422033709243669	0.00111361275360027	0.0424800120215166	-0.051785656391335	0.0732916447099066	0.0409899598789926	-0.0279031886176632	0.0297016153679217	-0.022055886515003	0.031896496384097	0.0242558056072393	0.0375807864419098	-0.0421731500151259	-0.0048201791465304	-0.0734080881467073	-0.0462591259646138	-0.0746590195272517	0.0631613397364979	0.0867522858531126	0.0450028182977275	-0.0474183434966263	0.0543041206683822	-0.0420879836957574	0.0415009789552448	0.0471039351484476	-0.00722246253719804	0.011728523300104	-0.017128639663101	-0.0281580529950744	-0.0625371982721021	0.0691032332628343	-0.155241236824534	-0.00195002841058728	0.0214531776961585	-0.0381265295351356	0.0157370173630091	0.13183827172493	0.0390083543177652	0.0250282533428553	0.0303244458706299
0.0457353746133526	0.0248259189417025	-0.0967157424683306	0.0597486632720416	-0.0173895767068255	0.0981057080589081	-0.0461072419535056	0.0695467792845181	-0.0602189957025463	0.109966409477968	-0.00808000859810253	-0.0526164255207222	0.00165597303944747	-0.0292036648713722	0.0137474287225273	-0.0576280992627439	0.0266325831024018	0.0145370875001709	-0.0124221523823063	0.0139709620455468	0.0537717467501273	-0.012370719886716	0.00164669538737748	0.00327448700075369	0.0368381563702392	0.0132497007709589	-0.0197003281144189	-0.0495247166850487	0.0451888516855622	-0.0687082414603424	0.0851822283589831	0.0190752858479177	0.135609677965724	0.000919259582181867	-0.0200156611882823	0.0599378984993335	0.00594241990300126	-0.0223152109776577	-0.0625203882135789	0.0270446805707972	-0.0415039318206417	-0.0381063336240285	-0.10289263738595	-0.0385015124627945	0.169382668095324	0.118234044998107	-0.0225355955439063	0.0170205570385417	0.0396617305267747	0.0193114775996647
-0.0494074448637373	0.0314954591612414	-0.0118897719816426	-0.160438882683996	-0.06977590517356	0.0364390282692385	0.058971025686757	0.0785234020583759	-0.0294836775578295	-0.11632075179611	-0.0731224023028404	-0.0758362589873746	-0.190127844033828	0.040610340315119	-0.0953988395718389	-0.0240428979354249	-0.0427975165726056	0.0450054497079631	0.0412295275948603	-0.0304511198943753	0.0232396986854387	-0.036028219160086	-0.0687368435468639	0.0572173535786081	-0.0574123957529116	0.102583264778735	-0.021035028940967	0.0595237420511454	0.00185567779602513	-0.0188228215413188	-0.049358836144084	0.0186278468933331	-0.00265554602039638	0.056181688762515	-0.0040901546459072	0.0453004805231282	-0.0699253073643764	-0.0463523881723917	-0.0426929629052714	0.0334977327684366	-0.0390762663125016	-0.019835862717086	-0.0310450853087508	0.0340990806609078	-0.0410991636600304	-0.120701961293409	0.0695491313330906	-0.00901660546249907	0.00188822627944394	-0.032582661634435
-0.043529383959081	0.0390550754447488	0.0371751780612556	-0.121475485621292	-0.110650829918086	-0.0263255939090879	-0.0994356955756806	0.0812605879566898	-0.0890370154645178	-0.0203431672353585	0.0213205309941767	-0.139673142423694	0.0892205088321916	0.0325168202948824	-0.114716129748119	0.0535262397071569	-0.0802587021438753	0.0619924724954434	0.111581741739258	-0.0804707209922113	0.0348819418491873	0.111012775902442	-0.0737180948151835	-0.0547319014828139	0.0500256103621103	-0.0506554090992584	0.0282512145573037	0.0744559559517634	0.0386633670500256	0.0220573929648414	0.0583843242680677	-0.112767948502497	-0.00458402738765109	0.0345097379551339	0.0584950706810734	-0.0158596419891253	-0.0981826296767604	0.155542436018774	-0.0282757601327425	0.00274490363443988	-0.0421980314577807	-0.0513660620640405	-0.122217690528063	-0.0514711949843007	-0.125423852370573	0.118959892566557	0.0771318775877559	-0.0829652197170566	0.0323773325077261	-0.0614224990697249
0.032679344668607	0.0118216386609203	0.0273893593809184	0.0287110949387905	-0.055748605539998	-0.0014862277794788	0.0644345406970469	0.0240360766838607	0.111969911352803	-0.0535502983312307	0.0205409774601944	0.0487018814484653	-0.0122443090284619	0.00531147140741385	0.0587302959379525	0.0625609021967157	-0.0806349871669904	-0.0249969750898836	0.0320337745825918	-0.010893677133037	0.0447631689573428	0.0460915653514076	0.0704569910518726	0.0359829811660792	0.000871235795698257	-0.0756157682293443	0.0275358794689039	-0.016273346041223	0.0242517298154088	0.0713263265969273	-0.0414439597180807	0.0174431489756103	0.10106257757568	0.0311286139599119	-0.0307519221532144	0.0682143172582978	-0.033001760514169	0.129788950099738	0.0181202705695129	-0.0458654673044314	0.0361132759011583	0.00885850120698468	-0.00570298556751339	0.0147855736859529	-0.0251247554003094	-0.086655341987006	-0.0000105576214917758	-0.0670143345057114	-0.0409498218408254	0.0867816298807203
0.00825408367876853	-0.133817376884635	0.0753154866783943	-0.0382140914350717	0.0249744194210366	0.0422004574084137	0.043723226333744	-0.0524373225856538	-0.00180633394883937	0.021274558776674	0.096800804921798	-0.036005782600531	0.040020382648706	0.027297758830983	-0.040896844833227	-0.0542694194140813	-0.0267124368504488	0.0000568463433582195	0.0719237173084554	-0.0166723496249921	0.0630571349997974	-0.0157257317676009	0.0366284954096377	0.0641143332668749	-0.0401908071644952	-0.070020219009082	0.0422668465172142	0.0306812504641171	-0.0128483181304085	0.0267434947700215	-0.0576199236111325	-0.0129713765518342	0.0830243725315179	-0.0451017770467396	-0.0214024913212732	0.0356929150698616	-0.0220977061817553	0.0233283507601915	-0.0138239867503203	-0.0284328306100645	0.00906580494661502	0.0122076488716241	-0.0323604047444756	0.0359622362043878	-0.0269383639460809	0.0177549351275978	-0.0566219458568004	0.0559197851161968	-0.0614830782696685	-0.0327783770632673
-0.082348623636296	-0.0309298597821097	-0.0417981620927078	0.0101378190534323	-0.0331518610508959	-0.0609188895326687	0.00901739509628287	0.0270231690798768	-0.00687990355124369	-0.0634224504712214	0.0353099210621893	-0.000862462855130857	0.00190927255248204	-0.0518884517526542	-0.0141452286586879	-0.0355817295847138	-0.0666368245172634	0.0424636783053412	0.00823414275589367	0.0345809241766697	0.029236179994542	-0.0281957506198508	0.079094342692407	0.0300758176767238	-0.0311838421824624	-0.0472995263187504	-0.123645597398648	0.0324039082008274	-0.0335707164359639	0.00117149165875503	0.127176695997814	0.0261972408074958	-0.10373768729011	-0.0217785094609991	0.0824231408082758	-0.0908680910749963	0.0126038244720521	-0.0436553819942568	-0.0117402817866914	-0.127366888955468	-0.0225139709594318	-0.0369545455440333	-0.080341202084329	-0.0695845065445141	0.0294397262480421	-0.00222184804171618	-0.0124991867666165	-0.101061996568919	-0.12035739272298	0.013368679748918
-0.159831723104641	-0.0620625203415058	-0.0133078569162313	0.0345569666133555	0.117428953813686	0.0175925843690982	-0.0149114384905236	0.029738357550318	-0.0186230869755546	0.026038928626475	-0.0390066949601936	-0.0345697071883801	-0.0450144215104619	-0.0171846608950037	0.0138975659872371	0.0250599269081474	-0.0226376287165758	0.0380726325677048	-0.0234503857741972	-0.0805554972539624	-0.0623422655502839	0.0255919176530818	-0.0385230037941506	0.0102533676865189	0.0857911587839124	0.0660731674025057	0.0582189114684409	0.082830370242057	0.0437802234053861	-0.0407666766649289	-0.112239381298198	0.0761200668784403	0.00868927042063564	0.0712829237370861	-0.0247079302651124	0.0655507475588114	-0.0744549242589099	0.00750335276839463	-0.0526245036733919	0.0334861734451507	-0.0120569670139766	-0.009539738932637	0.036258110823514	-0.0389202720965213	-0.0200914126174851	0.00415976821020551	0.0132138398702877	0.0112259958547252	-0.0290338113150325	-0.0363573729112626
-0.0313198406137031	-0.131180935969973	0.0441491223820709	0.0115070293896285	0.0473527089129783	0.0428266344577348	0.0214318686597085	-0.00699714870541956	-0.0142488378879157	-0.0119355875086922	-0.0230820289891899	0.040645977777018	0.0119884506296366	0.00966257291849341	-0.0661086538597375	0.0691201279431409	-0.0372378846440421	0.0113917461911203	0.0162191662188815	0.0731893857618549	0.0873426608546549	-0.0613259037503328	-0.0158390776470454	0.00803867042395907	0.00235691646458086	-0.03684624063294	0.0626894408753483	-0.0566392593943706	-0.0362298108569184	-0.00810546234811598	0.0155244870642019	-0.0788760485198171	-0.0822571322061123	0.0170670408592602	-0.0468631087180872	-0.0318753814882644	0.0157370558461191	-0.0423078171815475	-0.0146614240878596	0.0419207784005278	0.00495824011909735	-0.0639769688363382	-0.0892530387604347	0.019831353385624	-0.000657939517510707	0.0134926685619567	-0.0813146246369325	0.0618839193253362	0.0316325380581199	0.0519614829546028
0.0153678378922411	0.00489154178165189	0.0375708509817549	0.0080759682379346	-0.073243284877513	-0.0292905797514689	-0.0291619388183215	0.0867500084240593	0.153593253109557	-0.12037108674822	-0.090813692004928	-0.102667271448075	0.00741172738107237	0.0164075237782067	0.0297212672142232	0.0402927092960244	-0.0137244406040287	0.0580976712090135	0.0741976743282693	0.0136377223358506	0.0362552124897996	0.0282470453192581	0.0076771398300866	-0.0168197916905716	-0.00069624547184482	-0.0397773424628987	-0.133427947390576	-0.0526753740938357	0.0451935252520228	0.0899070898011795	-0.0379196697749804	0.0912615250707988	0.0097214909304736	0.0557426792878963	-0.0851745021986345	0.00533562877261839	0.0128698394574685	-0.0196937774935557	-0.00410897296785122	-0.0181906367807151	0.0344765244030954	-0.00912934531692793	-0.0231405400618729	0.018536155348107	-0.00759366753794028	0.0443825136161485	-0.042021487714384	-0.00321532381262744	-0.088342256063865	0.0126145282864431
0.0872746719535606	-0.0595357723781878	0.0230972708745644	0.00785167965236495	0.0264023134068747	-0.00400092866313335	-0.0268290515002718	0.0429645026902071	0.153572990412394	0.0112174942539843	-0.0102942137488235	-0.00812210868581998	-0.0608280216067499	0.00458679583879198	-0.0227467437403183	-0.00280464847129679	0.0131999731064935	-0.0502302046329498	0.0738745333721097	0.00789403046909364	0.0296450167022298	0.0193571998838884	0.011707745605578	-0.00534282817848155	0.0743486604092316	-0.0900872656373184	-0.053511459982738	-0.0397388686051807	0.0395293059587525	-0.0076509511321654	-0.0647802097586715	0.0482423439814494	-0.0658346014337785	0.069945144638128	0.00980199932976135	0.0137925311848888	-0.00835597156633044	0.0640717187005874	0.00965312862679446	-0.0181555752980786	-0.128288675921798	0.0224423596650829	-0.00896891572440928	0.0891615451984165	0.0635975853503616	-0.0764123419787437	0.0273879148452136	0.0554223906469299	-0.0407823611096959	-0.0565625979078076
0.0063997914468375	0.0943420373764426	0.0540309147448586	0.0213141706952894	0.0913675528764672	-0.0171091507671024	-0.0596334202689044	0.033016837601669	0.0683452528131819	-0.0720837855910646	0.0188101521600177	0.099199184103541	0.0221212202674345	0.063831031902434	-0.187909637754193	-0.0395691341557424	-0.0652745433832014	-0.0514712602408604	-0.143724688651021	0.0189215626090919	0.0269628431681299	-0.0155744309494896	-0.102007335918003	-0.0189533099645945	-0.00954560966555614	0.043996393004587	0.0270162988270276	-0.020680093797569	-0.11570858869098	-0.0259805692745217	0.0599967690411178	0.0444054689298928	0.000597284847637267	-0.0105422000905468	0.0819117379141543	0.0623690927174021	-0.0508541681351995	-0.0112416046882823	0.0766166273500352	-0.112710766119233	-0.0505260863927153	0.0690717292726187	0.0460357841212553	-0.0241911737260868	0.0705960532146163	-0.00755284717341761	0.0825490297366898	-0.197368767091522	0.049430203356997	-0.0385033639441373
-0.121643823037889	-0.03838403914763	0.0135571270697941	0.0449628308929303	-0.021925733469735	0.0135069617804878	-0.00915495972191427	-0.0188304563507947	-0.00549590423531634	0.0771925695680043	0.0183257937660566	-0.0297963659034492	0.0438155946058057	0.00268590323266588	0.0111594183545015	0.0389954366492662	-0.157178005618466	0.029719542084193	0.0082390386845857	0.00106005208132554	-0.00622529551904557	-0.00978994482932318	0.0338073672920866	-0.0276576533695338	0.0142768194475409	-0.00971187475417228	-0.0478574066778325	-0.013283982906824	0.0340632033856508	-0.0612681833407811	0.0506808280987483	-0.128040620224491	-0.0134875180240552	0.0280877525533081	-0.0555701579580943	-0.115679306735757	-0.00220991221541974	0.0708563476609428	0.0688059603568391	-0.0469247845869707	0.0186752145662227	0.0143909334343791	0.00409228772495685	0.039130214305159	-0.0471020756261171	0.104717319296903	0.0203220927754347	0.056007579777238	-0.000168220730147856	-0.000174454090138725
0.0115030206721409	0.0643713285020126	-0.0413601983167268	0.0221693140936384	0.0175416137656822	-0.0966968807770641	0.0575286184299514	-0.0284080649177912	-0.022060707405122	-0.0491433044711644	0.0185382914386071	0.00765669930265337	0.0384296529242418	0.0442972613040784	0.0121524418189962	0.00698318162504472	-0.0456690911026058	-0.0557543212684575	-0.0291204867427599	-0.0109198002461214	-0.0736465852603671	-0.0256482731032436	0.0489237555720053	0.0207680298835047	0.00578701144436795	0.0470646853423329	-0.0330978455531193	0.195719790824918	-0.0333874902513313	-0.0405814177738324	0.0546026577926487	-0.0145636397528302	0.000592941229406758	-0.0176555699423824	0.080476737364251	-0.0605933091609105	-0.0637211984467282	-0.0458696618758647	0.0398245239566865	0.0602234767779272	0.0078566984564812	0.0230763739000864	-0.0714923219856165	0.0554471273323931	0.0654309298321822	0.0105450659719248	0.000907133866850665	-0.0981072754243141	0.00437486308906706	-0.012957906391674
0.000441776841098658	0.0921545560557882	0.119363659889679	-0.00608687314499405	0.0412529236216083	0.0386863997146182	-0.0314613886664034	0.0488808157830014	0.0389394156218881	-0.0125777002566239	0.0545102957087589	-0.0119869141572286	-0.113117843828211	-0.0387079029891798	0.0909992332694594	0.0137952662517229	0.06691581299489	-0.00372963028736282	-0.104328570548888	-0.0957403235364803	0.0503799501297403	-0.053742773448946	0.0708458338808793	0.171195577798421	-0.0765104251756318	-0.0162404120852865	0.100559484117098	-0.0566400261064878	-0.113958092234087	-0.0548875912482961	0.0828878153772395	-0.0366585393663916	0.00508642003146054	0.114145641551464	-0.0145993307801591	0.00031882967274605	0.061872539726085	0.0280282374427523	-0.0492905986984781	-0.127918256658342	0.0899749978333619	-0.0113476852737625	0.132271794471391	-0.0416664559810202	-0.00762549297036294	0.00479900654569697	0.06915803581395	0.000411392784793126	-0.0655377785242021	0.0116211195059905
0.0715202032835295	-0.0261384929190785	-0.0594376908722587	0.0449145817667399	-0.0196753096972919	0.105373013912095	-0.0325601884817412	0.101905209129312	0.016586250720859	0.0508222273634903	-0.00716723489974139	0.0126655740104507	-0.00747135810160439	-0.0362150705792423	-0.0372535001269511	0.0476375524945858	0.0233141137311298	0.0381772413465891	-0.0237417034699583	0.00439352065450016	0.00579485425841726	0.00232143863816734	-0.00806871079141498	0.00134472401099181	-0.0256322425383378	0.0689774225900134	0.0738179627918926	0.00235463762326964	-0.0255526705991681	0.0443254888416569	0.0154913846743573	-0.0443194070967897	0.0278413520127177	-0.0253119075010927	-0.0601110646522615	-0.0450469767296256	0.0487078194842889	-0.0596362239874522	-0.0222168654289487	-0.00568095109901332	0.052930090892982	0.0316506850961027	-0.011442828238192	-0.0307267531901807	0.0413321832225412	-0.00301163565648034	0.0290981699864698	-0.0606667058888271	-0.0918702677925796	0.0290264945063995
0.0773933393412043	-0.0558421379889284	0.0382575536222718	0.00471311268062029	0.0170038543751601	-0.00590455946840446	-0.0233989961398776	0.00698476391419438	0.16148823431629	-0.0611317235989624	-0.0700487622544372	0.0212535684687732	0.0270089427818366	0.0817483174972204	0.0188635905262901	0.106068353358786	-0.0426535948012604	0.00440386653062059	-0.0419950727230305	0.00396145159567209	0.0163124814914091	0.0056962976286848	0.00412978881460575	-0.0160690324104348	0.0942999944666786	-0.00612668026044121	-0.039480906876826	-0.0293722903329279	0.0246997791449669	0.039038064709048	-0.0338265736219119	-0.0146418471287925	-0.00810912487680907	0.0295346703871791	-0.0501980525193093	-0.0342018814408747	-0.0227647077333078	-0.0473639057897199	-0.0383851809977939	0.0502719622539565	-0.0117121679715891	0.000870420537154728	-0.0793708781543437	0.0125235841232331	0.0344033583639061	0.0140981774997107	-0.00429902910024892	0.12918676014562	0.0355693186839351	0.0547609523245261
0.03487099001058	0.0338693829362776	-0.0598993005499858	0.0452435306676324	-0.0418678184156279	-0.0123931196671367	-0.00527705162741267	0.0608201790918925	-0.0488054742600974	0.0276234659144707	0.0967240227358844	0.062738109052549	0.0169050635786244	0.0155621244332626	0.0639891100749002	0.00417020601723107	-0.074252855067845	-0.0202921258651436	0.0693172777791094	-0.0218682094828837	-0.0101839999144822	0.0415242414268231	-0.0300960976329245	-0.0379900739966338	-0.0362364996145919	-0.0636981367852177	-0.0978169428422395	0.0305269594512573	-0.118036767184097	-0.0339119858436188	-0.0375091412508427	0.0152523876436885	0.0215101004808226	-0.059404068319849	-0.0224730065674784	0.0246914933967993	-0.0336531952855682	0.0150587297543352	0.00190075677492355	0.0514020641447199	-0.0156149259422595	0.0564330479005852	-0.0270646978042986	-0.0288119997448506	0.063918124304549	-0.0337494961220023	0.0169769217747205	0.153013910435524	0.0419753031110174	-0.0252118246335979
0.076118739634424	-0.00199723287700039	-0.0409272998793651	0.0796763143832961	0.00488144827203412	0.0375914572463258	-0.00867609848880273	0.0395111631660915	-0.0910983260041711	-0.00265176344936176	-0.0080913555594751	0.0213472955903793	0.00452840637469756	0.0815658112789069	0.0292929137687103	0.0584867338373511	0.0169564128253101	0.0120514240404064	0.0161385036956355	0.0296355079526595	-0.00712413755429744	-0.00883100945769069	0.0572680953021385	-0.0158194029009055	0.0290479854466512	0.0386040762191975	-0.0507161759319187	0.0339442045557518	0.000623558666867656	-0.0198934066000605	0.0128492853764566	-0.0362778224409886	0.0362206120708698	0.0358672189784251	-0.0157858874760871	-0.0079938578359635	-0.0405359004704751	-0.0226198071417284	0.0857444595551768	-0.0159837528794442	0.00314275090037577	0.057528410310141	0.0353519668875473	0.0224964004383176	0.0171737625264159	-0.0165380589756443	0.0669067544844707	0.000913155973077566	0.00433260482603363	0.028724670634691
0.000872303316606084	0.0609305425648912	-0.0982269839026945	-0.0214043432131085	0.0510312971127092	-0.036150465472236	0.0755372043186637	-0.0309710231503804	-0.0258386099894143	-0.012795579601977	0.0189464957855856	-0.0362990985577471	0.0255408408927927	-0.00687976936792787	0.00496274491523236	0.0286804145499771	-0.0697485948454441	-0.0184386347921534	-0.096715199048299	-0.0136303060008602	-0.0725364608467868	-0.035174655418907	0.0256350502608124	-0.0316188762442351	0.0199926656165453	-0.0346465478775155	0.0081835385718335	0.0703136642581245	0.0290920428527261	0.031417057860859	0.0122776626551686	-0.0171703112656388	-0.00788821647820236	-0.0135833064275433	0.100931912245454	-0.0423403786419019	-0.0290043794765132	-0.0147237856777965	-0.035448426649346	-0.119776507707083	0.121549805396913	-0.0290749546919316	-0.0312005399659619	0.011952938547703	0.0096313098954185	0.0416227278966494	0.123307019347557	0.00694620894397212	0.0185143286395502	-0.00896595719502531
0.0763554474321215	0.0223658175711162	0.0335625713688239	0.0804673489721051	0.0233451447208251	0.0128333372380596	-0.0153800319454977	0.0519441282264671	-0.0565437152880364	0.00794757209461022	-0.0094789321078763	0.0159818796486886	-0.0184161857628696	-0.0610973644890703	0.0359294484944874	0.00308943579519003	-0.0231244379357439	0.0354108687883284	0.0271051779393531	0.0716450252449702	-0.0558802995802822	0.0185646745774536	0.00180874840484858	-0.00830741451175354	-0.0270851546001958	0.0662101184180159	-0.0143549314471677	-0.0578300936021974	0.0134902021287883	0.0283089649800825	0.0206433062071972	0.101183792044728	-0.0896507191956905	-0.0421298191521059	0.0282807306328854	0.0633657657450946	-0.0605053052658112	0.00962809073854351	0.085121689108199	0.0505955360063132	-0.135194326646555	-0.00881988413620146	-0.0250106983789395	-0.0230476315222044	-0.0441799571178634	0.00727754732547929	0.0562569316966171	0.0298417890634561	-0.00340653469728411	0.0124750403055316
-0.0337709814325698	0.0719905417677713	0.0682211075151093	-0.0671240222349433	0.0585351584405123	0.0313414019029662	-0.0693366630794643	0.020311100019581	-0.0321755033636737	0.106447110362804	0.028335086121433	-0.0673160438434214	0.0614856131958587	0.0874325234922248	0.0226145077934759	0.119786227351608	-0.0427601966938008	0.0961717490152705	0.0312501882135204	0.0986517272134268	0.0443791430626689	0.016861001965152	-0.14396348725566	-0.0458417238980082	0.0587695884563106	-0.139414484692769	0.0610144538317525	0.110943502841216	0.0203871208178606	-0.190762702566502	0.188882153925975	-0.167182168598382	-0.0323858782244427	-0.0623405912309837	0.0257755928454914	0.188230295280717	0.0206082704047716	0.000763040051508303	0.0154140548211817	-0.0481273581307772	0.0665326288295817	-0.095518855847425	-0.189077845235818	0.0549204787462267	-0.0178840370793764	-0.0627201532034149	-0.147929834400632	0.120523584444872	-0.0880151140807027	0.00709498710859268
0.0104998569828738	-0.0355937816483076	-0.0342773416503597	0.0725298876917116	-0.0250924100933269	-0.0333196333711545	0.0195090426018399	0.0090278214566413	0.00858399576971893	-0.0587427973730404	0.0340448552241828	0.0783699669173102	0.0239048290125659	0.0790406415724599	-0.0129958491237918	0.0391313940887899	-0.0398933913238948	-0.0109102975364235	-0.0352874974525052	0.102794176756026	-0.0285782943893652	0.0161493373440933	0.0169124270756601	0.0671750271611554	-0.047994841337145	0.0233868880898626	0.0231822513052778	0.0362462789848469	-0.00141228326493083	-0.0208573392200565	0.0212415832841906	-0.0201435458940639	0.0130022466574776	-0.0390648549696463	-0.00328347220529601	0.0288204910402524	-0.0437058808418205	-0.0365954795139422	0.0108090898121635	-0.000029489721174567	-0.0745059942220724	-0.00379786752143351	0.0183023801865986	-0.00873619722317519	-0.0504241818722885	-0.0171174091239036	-0.0214708093690168	-0.00889065248174586	-0.121397633438476	0.0239319570554602
0.0118626198324294	-0.0418052077441081	-0.000281075222935431	-0.0794641839190933	-0.115455398081949	-0.0665960718394002	-0.0584139991909222	0.0635447629136374	-0.0931405567943748	0.00165509835169596	0.0144668174702209	0.0130862058979119	0.0888264649615677	-0.0709504474389294	-0.00250472912093948	0.117891968034875	0.00992715245223208	-0.0215985075246772	-0.0383056930568847	-0.0210236690929904	0.016046598758519	0.082128016203116	0.00767834600174824	-0.0340668357105064	0.0672032039224104	-0.0153138889767981	0.0508575522253026	-0.046269754227058	-0.0609508005416666	0.0112088626626801	-0.0329788824355704	0.0370749185176757	0.0136753420317163	-0.0246620819603823	-0.0782831751269245	0.0900388759644792	0.10269542511451	-0.0671777303265054	0.126952359891943	-0.0260577343553105	0.0431427186729311	0.0559970988819768	0.0431423652338364	0.0278618222840312	0.0769626778817345	0.0438933351178105	0.0307682044195419	-0.0741991552224819	0.0160155421044093	0.0645084116520309
0.0170530360856199	0.0254512518805074	-0.0934318975599859	0.057362531874237	-0.0669212193083703	0.0185883438839153	-0.0590165454744897	0.0398268939005594	-0.0735459840738534	-0.010635659789624	0.0671055338857807	-0.0392392359891883	0.0656270669134001	0.0726096442731736	0.0119649592792789	-0.0598020062944031	0.00470908706633594	-0.103131749710552	-0.0119955064413377	-0.000409711588023207	0.0260024959934004	0.00915000861363481	-0.0215611669956391	0.0637152878624992	0.00239099708048747	-0.0817109216820921	0.0201397922962736	0.0633702966475894	0.0175902982389658	-0.0222604400682159	-0.0713088652281955	0.021162395520004	0.00368121843316634	0.0268705005538673	-0.0354740747996708	-0.1337547218735	-0.0282160898544116	-0.0451715853324207	0.0284582849012586	0.0481918668657963	0.0781584914611732	-0.0512499770367904	0.0813110949001466	0.0110891638798299	0.00340773289468978	-0.0304644627697256	-0.0834674523717426	-0.00942856165728196	0.0358970357485779	-0.00317562685781346
0.0100291879416152	0.0587933714995625	-0.090846642321604	-0.00691831052198954	0.0411309039473824	0.0290567605518629	-0.101089137048465	-0.244671847871707	-0.0114018671082673	-0.0613538911250415	-0.0538041731636739	-0.0250034432545062	-0.037153552660574	-0.128021825428725	-0.015054136929641	0.023864756286295	0.0328612166180416	0.0607752496339259	0.0416187183182965	-0.0470672567063979	0.000616319579991814	-0.0201106913299654	-0.0499442051949916	0.0503012323239168	0.0157510303153516	0.00201691466992118	-0.0328670269355079	0.00835503260527137	0.00124740539239682	0.0494299395545348	0.0260050342887944	0.0218815523446559	0.0567456730550589	0.008638793804901	0.00244372637545084	-0.0103089390326545	-0.00186683966904088	-0.0488555561501263	0.0597240750677355	-0.00362534231635739	0.0149206333040931	-0.00798998601564589	-0.0253055484641907	-0.0690262364522959	-0.0457891349855421	-0.0630246551967742	-0.0182881040924957	0.0279541524883967	0.0633935864455581	0.0821707272696143
-0.0866023332224653	-0.0563224198716636	-0.00301363236190445	0.0722097596266842	-0.0195072661497105	-0.027124912023743	-0.0119246423392538	0.00368808524152471	0.118395903974541	0.0312436725970728	-0.0295311203203571	0.0000843910009780608	0.0161566669278473	-0.0379374444271392	0.0198206744952652	0.0447791049703111	0.0279124308333517	-0.00582237519825218	0.00691898261454496	-0.0609409920640214	0.00511066802907363	-0.000378130021408162	-0.0125312341051563	0.011482128712537	-0.0190812127472043	0.0132724614165492	-0.0175369329912176	0.0227422568544445	-0.034406533066128	0.00614613235808452	0.0304854269530072	-0.0546984533838532	0.0150312420524558	-0.0528715397733065	0.110657882545621	-0.00954187896946313	0.036428941217715	0.064693065560779	0.0993487650010106	0.0417064291303788	-0.00822061856363653	-0.065786820576118	0.0288438385992563	-0.0203944209018073	0.0340544647057035	0.123423937944105	-0.0449652381924761	-0.077903591492402	0.0806149439932902	0.026869942325469
0.039798533974721	0.0474084299595082	-0.0642975227344252	0.0564795848697779	-0.0473705288309177	-0.0172585362249831	-0.0237896001014134	0.00639104337360531	-0.0576061772679819	0.0295748045828797	-0.0524348270570122	-0.0861107296761964	0.0247810247935985	-0.0362169750357091	0.00618305556420952	-0.11747762425366	-0.053644443977134	-0.041822925444654	-0.0289142394873328	-0.00429821721657373	-0.000941348449806158	-0.0452641876983404	-0.080868077688917	0.0628747182225161	0.00255522191491822	-0.0694486872964061	-0.0665584652619554	-0.0421039936953362	-0.0303364215699483	-0.00830736263296178	-0.00491740555006691	0.0383473268024884	-0.0121502786780072	0.0563218375798558	-0.0181923866678876	-0.0385888690082148	0.11806945147422	0.0296589887826564	-0.000693030141392302	-0.0396216379591619	-0.111665409261972	-0.0101032241213794	0.0839746990110302	0.00732269789846624	0.0791920436293678	-0.00939530878087064	-0.00458389650621403	0.00376539190780746	-0.128968954740543	-0.0347542003579763
0.0664171968060543	0.0168454180025638	0.0697361432216196	0.0590707856208275	-0.0195823872573687	-0.0586724572441596	0.0206754907119085	-0.0327007527954044	-0.0135265538551613	-0.00143000935758203	-0.0614404959589262	0.016962205682477	0.0100331787825994	0.0405864609202699	0.00639321917821067	0.0824981754593026	0.00238814398078408	-0.0117118415133528	0.0148282377102736	-0.0529082647460327	0.0156848398112241	-0.0204584287043234	0.00556381329656847	-0.0584978742586081	0.0236343719835238	0.045808687384836	0.0739931788455338	0.0414221015352242	-0.0274112389087733	0.0324368975345804	-0.0572989506184247	-0.0335343392064452	0.0655483258111686	-0.0602149249782062	0.0627144790725085	-0.100127255539625	0.039213698933531	0.0217196933956531	-0.017095072426313	-0.0644769938612772	0.0664844047744124	-0.0420680083079315	0.00342139035158835	-0.038075396722426	0.0142997165653848	0.00827175853181908	-0.042544105657092	0.0745524272899818	-0.0943388473402571	-0.0154407865059956
0.000660943897430082	0.0491077051578932	-0.109198355668999	-0.0411225991734962	0.0885786058786776	-0.0161046985272731	0.0857195382174936	0.00376811410165742	0.0144885794656055	-0.0442138373221771	0.0240835397727583	-0.0378210219493614	-0.00844904103910902	-0.0128402904523451	0.00924367696387328	0.0299146214488343	0.0171539350354673	0.0621034462095162	-0.078131648606873	0.00803181888309168	-0.0999510902919313	0.0156150758865932	0.0158544927278223	0.0860527427889821	0.0577709356101503	0.0213983425288872	0.0371351425838361	-0.0797497577085925	-0.0481566122532011	0.0067603436129983	0.0169603546476535	-0.0397536239401833	-0.0653846460699702	0.0155456514731177	0.0801057694898375	0.0586557757269137	-0.0564827769740559	0.111591238074692	0.0163129386133241	-0.00437532938669098	-0.0322783011728767	0.00200027055881637	-0.0150176479757005	-0.00552556338108439	0.109936058456905	0.130817368526068	0.0206380849196644	0.0610582217018787	0.0306266367258173	0.0700472778273385
0.0313843845202628	-0.033526625337953	-0.0335739396993152	-0.0285256732702276	-0.0370991377297049	-0.0767284285102156	0.00666225693139037	0.000879800155367268	-0.0307063372863599	-0.00319504287481873	-0.00391826842654019	0.147447471239335	-0.123437730078342	0.116467745038428	0.00324168972904671	0.0574070555571867	-0.0770038703109044	0.0188521187255646	-0.0507299368925349	0.0543005467793925	-0.00760691931032379	0.0328967251107792	0.073612661363691	-0.0225420247806487	-0.0166470849245385	0.0238686862921593	-0.0662026751201862	0.0570629811056531	0.00797263500254246	0.033847940245598	0.0474491764896159	-0.000812027786561102	-0.0444517971078438	-0.0142653212818559	-0.0463012321833212	-0.00147569409262285	-0.0346793017290326	-0.144486155104717	-0.00759181370246682	0.0228196420081868	0.0275226326614609	0.0241281776594933	-0.0785640477968261	-0.0678846887777514	0.0717186694437752	-0.00372557054857384	0.0273716379735328	-0.0111468202095099	0.0031381715922361	0.0513688592003935
-0.0301567351366455	0.0248493015784365	0.0491517356023392	0.0738237859557759	0.0217982061636452	-0.0273804871064468	-0.0483596215743341	0.0378701194880136	0.234407262724953	-0.0630868510378888	0.016168028870039	-0.0576400760477887	0.0634057792247316	0.0344500633277016	0.028212879029362	0.00358860584586215	0.0410767171935856	-0.0439483323891571	0.072462127964342	0.0839832245715161	0.0686544105760053	0.0121575025096372	-0.00106437014252454	0.0817695314718967	0.102849184271359	-0.096891698067875	-0.0153990545084525	0.0198186654674191	0.0922527875317167	-0.0170393033323134	-0.0753001605850666	0.108273549476535	-0.0960701190400565	-0.000311600125658121	0.0205139006195849	0.0237764067472167	-0.0500323881574181	-0.0702275546207576	0.0198562235675751	0.0131393964057417	-0.0831051338896641	0.049352901578908	-0.1362780985682	0.0433661867593985	0.0905499213147039	-0.037335634414347	0.0593797596707977	0.0390934298149433	-0.115626921189814	0.0454094736573388
-0.0865181013328261	-0.0335139933554646	0.00565679990440799	0.0892205295084869	-0.0280572233140971	-0.0100794520069666	-0.0339350180145874	-0.011842495732753	0.0368501579670937	0.00206407681228319	0.0233945195741961	-0.0331787296939746	0.0422345858884146	-0.0146298213041888	0.0489113935381217	-0.0227596057286069	-0.00305864032100387	0.0161763843177957	-0.0863969827805267	0.0365757920361713	-0.103139388420182	-0.0641061860310083	0.0161935820589655	-0.0335178660859438	0.02115643878342	0.0136836240549136	-0.00641837589807816	-0.0155199070665543	-0.0587069137721674	0.0289960639456375	0.0408425297874418	-0.124052940491334	-0.0457066617072634	-0.00843484192311731	0.0151902097263885	-0.0247329540062021	0.0979129350571195	-0.0596599866121827	-0.0171451095648542	0.035468710879606	-0.0026318615331917	-0.0419063244691935	-0.0255370807211716	-0.0301240996102994	0.0181561745315975	-0.118628683677151	0.0369324686011436	-0.0391972738444155	0.0140078778361939	0.1636229543626
-0.0384975856943796	-0.0555032248103154	0.0590848662686796	0.138824357350476	0.0097688394486263	-0.0621709414935865	0.0173444847134297	-0.0180360481858697	0.0191823284997216	0.00990597563276096	-0.074209922719423	-0.00217397642537115	-0.0049614038581636	-0.0610969548336186	-0.0325132697164083	0.0159448616195138	0.0353748778621922	0.00450138087510812	0.00276358495259628	-0.0126015203006136	0.00297490375061981	0.0194620466524494	-0.0145343162185616	-0.0263410980758557	0.0145882889370709	0.0374792031679677	0.0588752309088725	0.0570852344126978	0.0450087800437849	0.011273589037508	0.0402119539389352	-0.0528860737062805	0.0500816844668067	-0.0971787680785377	-0.0197516923293213	-0.0211065310463429	-0.0368716026099635	0.0375139857041811	0.0565748744047501	-0.0385820263524816	-0.0215159089063828	0.0182792107059702	0.0520692370780807	0.0440661313733625	0.000379098094030225	-0.0242785632264476	-0.0318505724982164	-0.0243613544870491	0.00429613529452219	0.023022427748717
-0.104553673460148	-0.0789825319487431	0.00264296887362875	0.0631870635144623	-0.0373007457538125	0.00205129525702242	-0.0300760014026189	-0.00800140246267643	-0.00443257677916621	0.0895634461718067	-0.0372239971548027	0.0249291413690963	-0.0737551518061507	-0.00448686597558025	0.038241865660693	0.0226304740343466	0.000775740802934099	0.0224004793303548	-0.0407913462062797	-0.0353000283698243	-0.110444810998718	-0.0108093312980155	-0.0359523636384714	-0.0101337926594465	-0.0341608101290635	0.0119676965848243	-0.0306172433917102	-0.0464701253117306	0.00401553568079732	0.0370583271224151	-0.0440820815838371	0.0135453540390328	0.0357732608343777	0.063263742632513	-0.0395332352435194	0.0165978693432216	-0.0081673119292651	0.0453508378699459	-0.00394127176651043	0.068532675603263	0.0390408875581306	0.0111595346254745	0.028957238604274	-0.00214663749023345	0.0419098766200974	0.0166760333931333	0.031221922755821	0.0165442846100173	-0.05198695206762	-0.00590979798359289
0.075613621539935	-0.0848816363628185	-0.0298716525868129	-0.0385713391473716	0.0115710683457786	-0.00677206159701604	0.0148015764099598	-0.0138204372842264	0.0728244169670685	0.00798577433736858	0.0424244558425755	-0.0281358279915732	0.0187612619778748	-0.0355461913295821	0.046585236067535	-0.0222527826394476	-0.0393349875501317	-0.0350548443779093	-0.0375682829016494	-0.0408128902524957	-0.00796241177712851	-0.0147275282202664	-0.0281274354497933	0.0197005193366938	-0.0163265553256607	-0.0183996683101315	-0.00284468983574788	0.00722056332856969	-0.00932364107398609	-0.0659485149667378	0.0143124859069412	-0.0371725500097489	-0.0343205502230261	-0.031133069361706	0.0380809473815175	0.048536228652481	-0.000565119304803985	0.0540311600797646	-0.02435877831999	-0.0210268892613984	-0.00841135493059067	-0.0112506550964057	0.0273849932945033	-0.0416451292187416	-0.0312578383004477	0.0436149232218483	0.00537967056560831	-0.00337678768983858	0.0297371727434333	-0.0221197607992824
0.0488843330738023	0.0367068371229845	-0.0157623979789345	0.0613124016252593	-0.0558377992593574	-0.0197300870037331	0.0374015355406802	-0.0612365274470432	-0.0479448314679721	0.0330529730338587	-0.0583899988147034	-0.022070106079247	0.0579343690248742	0.0814498375903426	0.0504556387913614	0.0206147870198944	-0.0718197645016972	0.0297431182766199	-0.000798386225613623	-0.0158327090514134	0.00174347336548516	0.00866421650961275	-0.0126005160870156	0.0231717749136572	0.00470180103796036	-0.0216608758413049	0.0181608033849478	0.0136425442136314	-0.0117625239907114	0.0698977007787346	-0.0127393490080644	-0.0301210783233767	0.0217011532708391	-0.033042177091375	-0.0523827247652543	-0.0321644276992496	-0.00750472203195627	0.0486801218586867	0.0121695922444442	0.00292153070382108	-0.0374196125433355	-0.0487106162525343	0.0659925437607846	-0.0904398925671788	-0.0717987497173729	0.0270154140713054	-0.0788049042974166	0.0246137783187885	-0.0556985410203773	0.0413902903849013
0.00939592578554923	0.0573394661322034	-0.090496497488743	-0.00726201193239844	0.0108663236429983	0.025171954944921	-0.126940947717724	-0.220300388764206	-0.0239285393160512	-0.106707878266058	-0.0519092400707292	-0.0556165382531763	-0.0169375769857784	-0.116521220964899	-0.0138859462893632	0.0155072940213865	-0.0280106265950102	0.0264772842889521	0.0636983572838709	-0.0377229007544991	0.00450245825536351	-0.0405066111721698	-0.0392162898432874	0.0347058236921854	0.0105742493979689	-0.0622991491363891	0.00138523732347135	0.0201253092732511	0.0168947582157433	0.00438949099325728	0.0203905395881206	-0.00923561338177283	-0.0436114682236746	-0.0493519205610544	-0.0803735881001209	0.00630639185516014	0.0722933102672452	-0.00734347165851214	-0.0364140105056391	-0.0734907086644103	-0.0239624485416918	0.00294586235805738	0.054115129502729	-0.0583307275445331	0.00526010107868831	0.0337388262625265	0.00076151655780246	-0.0182448441740565	-0.023501162891814	0.0265681983691462
0.0284753650295997	0.0401307756593413	-0.016117764100249	0.0199473323960268	-0.00653087606236718	-0.0281765660537153	0.00337076650001482	-0.106897071519035	-0.0341243414190494	0.0264417474186998	-0.123640113292039	-0.0324751719713735	0.0656154460810204	0.00257066915855111	0.0249789756535891	0.0315288626066008	0.0743532672348752	0.0761918403250977	-0.138255926349995	-0.0329127829633499	0.0168458164731264	0.0659687629831266	0.0289201206982412	-0.051625480714324	-0.130674513519947	-0.101158663458691	-0.113419551645121	-0.0395429744305438	0.0237768454180283	-0.120719373430364	-0.142097366833659	0.0246118969857816	-0.0068249869806794	-0.0821669532546418	0.124887300507536	-0.0341020885479404	0.108538499318723	0.0630247954010008	-0.0536312880795634	0.121735671026099	0.0926551262747013	0.0157133543026258	-0.030175588597427	-0.0341273627666221	0.0228856784709662	-0.0926783133143918	0.0594731815599737	-0.0671959154060875	-0.042484103097538	0.0107078197570888
0.0194268026991011	0.0409902152025701	-0.0336805802208323	0.0283521960724197	-0.0550518562926327	-0.010311974863801	-0.0082478542972587	-0.0169144569657143	0.0273811374088575	0.117447053837643	0.0304087935921008	-0.0186814714723408	-0.0396016897322436	0.0685567957251123	-0.070779380205709	-0.00505651040350094	-0.0616420099629899	0.0764745676458137	0.0378547413849788	0.118696549005454	-0.139604809943142	-0.0110886143007453	-0.012397812308608	0.0552614128275147	-0.0619172677174471	-0.0184398979149838	-0.0133061808995341	-0.0197271305518799	0.156436601827051	-0.0812474064068575	-0.0399094940508273	0.02194045534223	-0.0514618913276618	-0.0976012229655448	-0.0260810623660453	-0.0373736869085206	-0.0466945739762186	-0.0365729486271755	-0.00802392611976335	-0.0510261663753127	-0.0175728936364534	0.0698037416454448	0.0305483325784984	-0.0914180170233422	0.0425369939774947	0.0191943402820486	0.00369264671255111	-0.0731998239050505	0.158448297288951	0.0461914983224008
0.0117369720487233	0.051594529114484	0.0950552087248685	-0.00195200406958571	-0.0865266528866835	0.0118729619770406	0.0766412693694793	-0.0306694177702623	-0.0574950693176531	0.02587980102342	-0.0000362498832946866	0.0505880813510576	0.00425913222046644	-0.0628542643041917	-0.106222592723756	0.020519741622886	0.0143753830146226	-0.0511593579907825	0.0899635566419532	-0.0554082305242116	0.0136375567408015	0.122930019836803	-0.0565745903762735	-0.0181062634400342	-0.0370051487034993	-0.0501673070983501	0.0384996788052197	0.0140159748562513	0.0223367219303158	0.0268156045128732	-0.0225483897783081	0.039556549050396	0.128707850759371	0.0422124661865491	0.0409892227049014	0.0176435215306583	-0.0427813218142464	0.0861682941105448	0.0213645911619349	0.0116964960076031	-0.0151435196244676	-0.00993329865206194	-0.0868215763578406	0.0766921397651105	0.00613459597567285	0.0279716222820266	0.0268712803129101	0.0171466038923241	0.0265348198271996	0.0153143161817124
-0.0407319640792427	0.0609223634761571	0.0670272223105143	-0.0899061488687102	-0.0410528499754063	0.20035996467829	0.0562345647511675	-0.0462784592592915	-0.0326709416548165	0.0532660011220487	-0.08961217735409	-0.0444456161211971	-0.0125822636181856	0.0536584128333574	0.10220759456071	-0.0129185621563314	-0.075851539444794	-0.0652321323955574	0.0282772780563931	0.0837883132616644	0.0453803669314567	0.0837673083840896	-0.0249530029842021	-0.0353201420834701	0.0682123376269024	0.127159227460784	0.0208030829574752	0.00942696395810677	-0.0139316816399354	0.0164497517179205	0.0150533744434361	0.114020506944106	-0.131554353430022	-0.0959486991389764	0.0388636355897582	-0.0770345069184196	0.0742030526560168	0.00757898404639552	-0.0426581217948516	0.00369979742259165	0.0728098138288681	0.0133752155577228	-0.0370681239784759	0.0380714471442277	-0.0807338741215945	0.188275945142231	-0.00525639929145178	0.131138899712139	-0.00343469877198376	-0.0463776130090618
-0.0127523428672711	0.0895290729433888	0.017526239249921	-0.0337430709383481	0.106095529823673	-0.105968432874311	0.0382338965970117	-0.0408456521530005	-0.0273410187896705	0.0609089266593462	-0.0732469846384722	-0.0543686648770237	-0.0699605710724768	0.0150958624080826	-0.100887570689883	-0.00445748629143947	0.123906402650149	-0.112263234818247	-0.000980684329351381	0.0751239272790623	-0.0188674997086367	0.0312998314181463	-0.00684425972428034	0.0132670111956624	-0.054467310986269	-0.144556606260085	-0.0554349583642187	0.0717159426275777	0.0199310737150184	0.089969660260104	0.0809210286180873	-0.025858905568023	0.0399986508263559	0.115059003811912	-0.0489222685481673	0.00390571862725344	0.0906190169308073	-0.0629171222445973	-0.091202077299481	0.105056225579753	-0.0847133328292451	-0.00961242559623865	0.122780454254139	0.0484721723450193	-0.0506984985526252	-0.0518839756282202	0.0627496595767221	-0.0679129124474601	-0.033409428004011	-0.0527402206074682
0.0432685621220718	0.0296991940909633	-0.0198588260774566	0.0274324971117684	0.0304127808859984	-0.0670919718118524	0.0744846304690115	-0.0538428322884396	-0.04074941363292	-0.00996327712011265	-0.0984976819735014	0.0138356080587686	0.0231136150937895	0.0250858856179466	-0.079143883862593	0.030020330936046	-0.0995018346936953	0.0353466097948107	-0.0106522827535491	-0.0180652036280563	0.0329755850438316	0.0602008210394261	0.0820389547986694	0.000993632670366794	0.0314003431510658	0.0285014423180004	0.00305568448055404	-0.00979622540251514	-0.0579550418394391	0.102768737544076	-0.00746974908355179	-0.0619817262828991	0.102478193737581	-0.0705123396166124	-0.0919411558679264	0.082667757538929	0.00110600809979126	-0.0210640165069509	0.0661387649306455	0.0302432987784898	-0.009628923852176	0.0304929485105238	-0.0523832275426671	-0.106947978278159	-0.103159861373135	-0.0257998250856111	0.00244077852577757	0.00216308183888482	-0.0717336208185902	0.0813923585562897
0.0587087976370819	-0.0259448929798791	-0.0682902432314419	-0.00210076421061608	-0.0127924843052437	-0.0593028139943296	0.0373021585539578	-0.0325787819211508	-0.0401515895161683	-0.0238890693484323	-0.0884499095949406	-0.00868986502177706	-0.00853405402884435	-0.0890208706147483	0.00272352498958046	-0.00834756446940206	-0.0800638867419996	0.0205103829519133	-0.0585291683122452	-0.00564528267790909	0.0699573089376451	-0.00568505439291669	0.00818422250588333	-0.0178256748874708	0.00810794287817761	-0.0183430782307591	0.0140714323948328	0.0260680179842463	-0.026778954482398	-0.0400655781580805	0.0725638475613384	-0.0252229967732477	-0.0345026645179039	-0.0177076570145737	-0.0279114653584549	0.0862611584379758	0.0462453228092017	-0.0237575288344783	0.0108620283580819	-0.0806035349585639	-0.020533605389209	-0.0165538322730395	0.0533964822894159	0.0283103155268501	-0.0227055830330782	0.0412288805516771	0.0291791026363566	0.0277488831989706	-0.0101923338040728	-0.0275919244798243
0.028610131060701	0.028062828164584	0.070304653077087	0.0221140929698812	0.0115379906963564	-0.0245057761078183	-0.0417441228449456	0.0599228025368614	0.201365026295582	-0.0291193747983927	-0.108180480494954	-0.0221255424248468	-0.0129006239524082	-0.0163287300601119	0.0686394827866405	0.0919085095604823	0.0643433564637084	0.0336723785241076	0.0158532691219661	0.0077618778634197	0.0268636236090394	0.0968059081864708	-0.00592820112651128	-0.0107968753765277	0.0642243157818897	-0.0304073810454169	-0.147102610495048	-0.0672122481009568	-0.00357482961073911	0.103928077305939	0.0153069892048729	0.0912626060061331	0.114443771383299	0.104650363786545	-0.0574292797046627	0.00997257848545021	-0.104955580677172	-0.0543983491633089	0.0257899746815467	0.000784636657362851	0.0158562661896233	-0.0334595028438934	0.0103398503554074	0.0838057821627874	-0.0453994767322513	0.030752520241047	0.0159963504451428	0.071401239073337	-0.0725827193482742	0.114800596589473
0.0202074083812638	0.100843379393248	0.109456290162833	0.0589431866209791	0.0437311718030935	-0.0468554589112042	-0.054528663111224	0.0206903032995644	0.0138565523299658	-0.00487468371886637	0.0236478369140233	-0.0315283227687569	-0.0435027016296205	-0.0500514160520311	0.0552639747507883	-0.0240686747293776	0.0432021043487009	-0.00597638576347586	-0.0608532998092296	-0.0294573364074445	-0.0250319674917688	-0.0595278086236601	0.0420605453280735	0.0571197189024058	0.00602940255624966	0.1270007997081	0.00547745282873794	-0.0325037950362394	0.0321528732516948	-0.0414736411822614	0.0114825070685722	0.0165641441760109	-0.00938103281796475	-0.0988724230955235	0.0507067767974749	-0.0300913766555217	-0.0217287429289869	-0.0130749757363237	-0.00935133180674832	0.0240429167151028	0.00917401245556482	-0.0692679571739624	0.0303188093058549	-0.112311147628402	-0.0358833662957961	0.0988570558564759	0.149043966949562	0.0243617255636108	0.00831383185156997	0.00859465572336538
0.0589231455579561	0.00361893847284385	-0.03986140077799	0.0184493228408308	0.00913925795322778	0.00599052241137844	0.0389817934547423	0.0962619830260203	-0.0664542547249617	-0.0814414943765317	0.00936251716941056	0.0134304770208516	-0.0434440315100385	-0.0391784106337648	-0.00433861084190745	0.0529782983519363	-0.00157251634729391	0.00238418732288904	0.0199586430639723	-0.0240014346186535	-0.0752647380316769	-0.0687899497259035	-0.00319967915224272	-0.0183031470327268	-0.0326138738803774	-0.0243667795694225	-0.0028830603434858	-0.0199749015144534	-0.0231635801152687	-0.023394406036648	0.0123399551254912	0.0753325020249493	-0.0235861304644618	0.0363173266437063	-0.00894368799132785	0.0117081600048278	0.00185140338849346	0.037122483543775	0.072790856637267	-0.0749721040131878	-0.0233099894194071	0.0579958096306746	0.0124424883849495	-0.0231950086339603	0.0176934794911531	0.0520603386544079	-0.00157720079460262	0.0182563118084356	-0.146097046550816	-0.0117129708050965
-0.0343530800976236	0.0192523904909343	0.0152098354017661	-0.0789108096162755	-0.050722949935257	0.0489765956228936	0.108227552372962	0.00184184335986962	0.00410272065461343	0.0251870831909915	0.0245355269435121	0.0603933185596131	-0.0388155133137754	-0.0490068326591419	-0.0423030446144484	0.0721096689453131	-0.129775439496415	0.0698322102820944	0.0854546465898838	-0.0425751374258304	0.0829104731715285	-0.000769689943750736	-0.0120659148962168	0.070919449588157	-0.053932031132612	0.0559619970180159	-0.000913171113633184	0.152944940794801	0.0341757906667385	-0.0241008508885814	-0.191350852776734	0.0868475432898759	0.14399526042111	0.00682072874835097	0.0377536193759696	0.152616467544749	0.0799634696171844	-0.0422833631108423	0.0689820229240734	-0.0606775964307215	-0.0868171532615206	-0.00753212988012446	0.0239047760853251	0.158069984326224	0.0284477836071057	0.00924434319512648	0.0557012731463602	0.0414703728846884	0.128773099811197	0.139002056509201
-0.048484539806555	-0.0842382443011185	0.0189068193806844	0.0145918915318684	-0.06326857045226	-0.0235586034993972	-0.0132759022016039	0.00657502375257719	-0.0412954933305097	0.0275866449884952	0.0117821438224799	0.0366777513460865	0.108613534635087	-0.0315218676430064	-0.0620370745679798	0.131768005510406	0.116599194966211	0.0332413249720629	-0.00304742053271535	-0.00247921438669176	0.00784102025596856	0.0665208764151804	0.0630609958588169	0.0590708769963193	0.0314878564321658	0.0139809462720029	0.0835766012669441	-0.113194854532769	0.0750753705926478	0.0139911328738697	0.0832312979689468	-0.016696994929893	-0.0276155900321407	-0.0392363386556515	0.0776895640522927	0.0774144373952803	-0.0326678679872356	-0.126982177259731	0.0820614858779202	-0.0712741033276559	-0.0339504609121082	0.0719615284509938	0.094482482148167	-0.0163292536783481	-0.0374366421060211	-0.0866646753375593	0.0256102597045948	0.0752422917813974	-0.0789318283648737	-0.0136176267798866
-0.0488416005529745	0.0363598902388337	-0.0745990170161171	-0.0798258426574443	0.10979170188266	-0.0536086573416956	0.0637516902050072	0.0416341551758362	0.0166502269356366	-0.0101424972831678	0.103770749904979	-0.0417241459086078	0.02785711812344	-0.00816839597348753	0.0484210314266384	0.000609620189734067	0.0136447219776009	0.0236692216402658	-0.102510297737184	0.173104848095356	0.0079876838822072	0.0466326537569769	-0.0103004104287019	0.0524905088897107	0.0252329504738972	-0.049596817351846	0.0231564933892577	0.00946317191397778	0.097907894303743	0.12879719484041	0.010043657896022	0.0531690402532991	0.117011766062362	0.0219364238473589	0.0295888276743673	-0.155335803304765	0.086122851598471	0.0198593702145532	0.0119566532938586	-0.027681978426605	-0.10904341826263	-0.197039006366637	0.122645032921253	0.0296449686499952	0.0161981841382375	-0.0306111353481602	-0.106773994882982	-0.0564374214632311	0.0332162488320123	0.0733067088040145
-0.010808444801037	0.0403927949956964	-0.111077907888122	0.00457330050703949	0.0405789216371076	0.000355384050238186	0.0534767782650733	0.0426160402263938	-0.0095649255147582	-0.00890385361796367	0.10757344454602	-0.0252078926963801	0.03898065298919	-0.00621125524277805	0.0416879838480838	-0.0842035738848423	-0.00073997050764395	0.027795651775222	-0.0123625549652583	0.0597032954401683	0.0128500397697976	-0.0168220682758152	-0.0521477637842952	-0.0619632987396624	-0.00908927000866384	-0.0188304276778869	-0.00909874913149783	0.0106382901765992	0.109979586979559	-0.0260347232595951	0.0263472224932144	0.0809236585492275	-0.0530600805514349	0.0639716309485981	-0.0638877527703326	-0.00448208034896331	0.000474813056888161	-0.020002213365147	0.0624064978097202	-0.0118506787597063	0.00196365301961284	0.0444277763103033	-0.039350376651089	-0.0285752282341433	-0.0790903422079028	0.0330916630280298	0.177292309277688	0.0443717152636152	0.0224339647464791	0.00671035103733817
-0.0347212672064645	0.00587726336265558	-0.0723310700752316	-0.067689648106023	-0.090304764646554	-0.0785334260524106	-0.0301281135641169	0.0349738378232664	0.0724831312259498	-0.0379769429140661	0.0329467183612866	0.0300976528101481	-0.0325475096503858	-0.0268347160840059	-0.06112790907842	-0.0564498688678438	0.00597542163862467	-0.0179722598917615	-0.0879930791036154	0.0246841642135306	0.0502726151561618	-0.103237358381556	-0.00321960098188811	-0.000937686041558362	-0.0114271940078944	0.0416009721252615	-0.000625240239205289	0.067807689341639	-0.0160373214309484	-0.0529493344752315	-0.0156348485026492	0.0378866366065018	-0.0282893740304315	-0.0196877669567487	-0.0567814478375688	0.069355152310845	0.0175039432533804	-0.0528833644060734	-0.0918813492893181	0.0666879509523626	0.00890548736832153	0.0192129742478267	0.0319463759556358	-0.0522747336798881	-0.055311147908307	0.0482591269470809	-0.0560313115719053	-0.0662645066330173	-0.0813583357612814	0.0825757432229215
0.00753629091888463	0.0694318202815715	0.0608567906101537	0.00868304893196042	0.00507043648393914	0.0343776123534878	-0.0536367782619774	0.0345174426057432	0.250737467332956	-0.0515777930334183	-0.0530614284569784	0.0289408799930347	0.0717056939795474	0.10876901073307	-0.082002899799339	0.0663826918059138	-0.0713615510535407	-0.0045367217652548	-0.0810456388904644	-0.0170131491536615	0.0302550922757838	-0.00898015801446208	-0.0258240807546459	-0.0138451746992485	0.0917495521531728	-0.044566909354278	-0.0840808411898963	-0.0771608169543289	-0.0192975860747706	0.0379569000102864	0.0637738599007114	0.000103094325970977	0.0149069619660297	0.091472769941288	-0.132330657171092	-0.0610980244205429	-0.0794805826749628	-0.0640245055895717	-0.00547738114338457	0.0459099901354511	-0.0285189962493078	0.0602043861341714	0.0389448655231301	0.0127115933823179	0.0117805115964382	0.066066821378619	0.00116582012186713	-0.0295756765226093	-0.0463943654533847	-0.0705056584301016
0.00618174513050723	0.0371279441867706	-0.0921677023292356	-0.00761352793496532	-0.0234474723881387	-0.00823079923589088	-0.039139596198022	-0.0562047667384209	0.0590454514138988	-0.000598028767419739	0.103552679789573	0.0776386253725578	-0.0292506776736586	-0.00474551558771356	0.0846404424582524	-0.0321410427353856	0.000684933296251807	0.062873516690878	0.0178629213224993	-0.0251435209938223	0.0360976507412379	0.0564830380053535	-0.111110796749834	-0.0450678715722873	-0.0583788317972186	0.0667461564463508	-0.0584927496585899	-0.0902132111806622	-0.0243832138918247	-0.011217593462592	0.0496343148755757	-0.0849507377633961	-0.127558998237917	-0.00572530451025135	-0.0450660239481423	-0.0351214999453247	0.0112553978324013	0.0100543183002288	-0.0601967225677288	-0.0229978775823235	-0.0405885030777442	-0.00852168613228695	0.0613183058240343	0.0277947792176747	-0.0424900271756628	-0.0737899333778852	0.122050674983053	-0.0421291983674277	-0.0241385415778702	0.0268075895922933
-0.0763502103581971	0.022704819308681	0.0714473502009106	0.0937925627317976	0.00891471385499289	-0.00476328964441026	0.056416029982166	-0.0226603567362833	0.003890142177771	-0.0102161939423497	0.0568276166178466	0.0076779366628237	0.0129245441883537	0.00417824262106249	-0.0614039112649294	-0.0384123783793754	-0.0316923677274691	-0.00886736466196714	0.0583475034406305	0.0285498883817841	0.0289726629679849	-0.0140373838088815	0.0699848541817374	-0.0538916863277825	-0.053453256349278	-0.117301025419496	0.0840478383072723	0.0328872975784337	-0.0766717424384515	0.0795448070539466	0.0810058799204771	-0.0532255088081715	-0.0262376801589453	0.0305657997004781	-0.00899828341531889	0.0287994261877804	-0.0410012287207272	0.02191152722079	-0.000736851513415463	-0.0221356022045081	0.0121040405658689	0.0231392360768549	-0.0521572334056716	0.0436142198394267	-0.0521205450304755	-0.00673777076822084	-0.0128116046954351	-0.0673701411984642	0.0098430102506145	-0.0271036305155673
-0.0413826329461545	0.0186117852374452	-0.022262339372656	-0.130945408227415	-0.0717265937491823	-0.032144304166314	-0.106862646811834	0.0961941052542836	-0.0387784741758095	-0.0805965265667855	-0.0376588795211748	-0.121673736620485	-0.0211800213491931	-0.0287417559134683	0.0306132827356636	-0.0557674525240956	-0.0463636401067826	0.0994076548748436	-0.0119861095694521	-0.0313465236440182	0.122974122221413	-0.136673905356881	-0.0749495302440756	-0.000519949372437681	0.0181396051284383	0.0181153976954787	-0.0688131512184699	0.0698805373472874	-0.0118429790384952	0.108135430504924	-0.0401426065516373	-0.166569483518856	-0.0415871235043448	0.0225301223316078	0.220246647881416	0.0652506521845182	0.0256296008153901	0.0930965231679767	0.165583892714163	0.0784538624287672	-0.0400935292212083	0.154586161709158	0.0368244120120626	0.0233769660481397	0.00268347352117475	0.16728764929615	-0.00911033959729704	-0.0672308033946068	-0.0282460452317994	-0.0225589439944475
0.0308466073593915	0.015296185987903	-0.102400452844433	-0.00134127421287022	-0.039694862245011	0.0241670538156021	-0.0249355784887906	0.0760507905444352	0.0906417712106192	0.122603546233909	0.0500703030871325	0.0562643364348026	-0.143418379997837	-0.0287243139063773	-0.02847672256005	-0.0077567895728864	-0.046080044625022	0.0306015400654016	0.0639582942972616	-0.0417459328238569	-0.00613613365452989	0.083326980374466	0.0735641036568075	0.00609715704403914	-0.0711196219365815	-0.0410607547944356	-0.0129211811218656	0.0224747981691483	-0.0481018938537761	0.0188749824490154	-0.0374744805298063	-0.0504009333731166	0.0211280910304654	-0.0753813941870496	0.0626808917870481	-0.00679687014264758	-0.0464637180202382	0.026088302998282	0.0226812785314937	0.0220285334853403	0.00870575647184833	-0.0191407998884745	0.0526911279982453	-0.0460105475880339	-0.0939162907808197	-0.0436480122856105	0.00366848950506704	0.0925037349328309	0.0342807455200598	-0.0353761225530376
-0.0137295987949243	0.0551113895818164	0.0498770386986593	-0.0517154322164805	-0.108027216398184	0.0795397178551743	0.0938439466676495	-0.0139161797541486	0.0661655170720245	0.000767678660976482	0.00452029267754648	0.0170423309852401	0.033192070263923	-0.0498898679254088	-0.00992654511368427	0.0582666662238214	0.0167164156024178	-0.10360377011692	0.00762394459411221	-0.0865205991906039	-0.0248287564326379	0.159360303968553	0.00639541642821082	-0.00515771651412917	0.0183323349869609	0.0690596040981037	0.017680872486657	0.0458522834072832	0.00577405670852068	-0.0049590516005863	0.0322963066542542	-0.0501376882466574	-0.0670395810380556	-0.0261882588404296	0.0217238465695373	0.0546308004032513	0.117751707077721	-0.0637306996776363	0.0249584868821539	0.0731983785668377	-0.0159633361450768	-0.076972729684502	-0.0270604427785485	-0.032063497205559	-0.028435702834968	-0.0658397612922465	-0.0722275854799016	-0.0209090208113337	0.106618870191484	-0.0502981267376686
-0.0784919779691777	-0.0295330745173693	0.00932130003916444	0.0356321221697446	-0.085868455126549	0.0284675709892821	0.0929097448395533	-0.00960983291616573	-0.018555077859814	-0.0815999646514048	-0.013060237798355	0.00752453850686464	-0.0172540187297454	-0.0434899518028116	-0.0184090131911825	-0.0572689751326233	-0.0133320436466169	0.0000305252856182343	0.0524315124134251	-0.0179781816076831	0.0448293126427304	-0.0412504837240228	-0.0719830884250963	-0.0220837733224769	-0.0590466956137372	-0.0375750919124197	-0.024287251294428	-0.0072322233546577	-0.00000519342825544219	-0.0776758745634773	0.0213555238638731	-0.00453172188606409	0.0472447975378998	-0.0592240972907123	0.029242668003325	0.0180432399275967	0.0320922892032048	-0.0739078601726587	0.0256695972072182	0.002727280005838	0.0151317967102328	-0.01018467102999	-0.0168044455392375	0.0361609043655507	0.0548539139685043	0.0270412524805406	-0.0176942253012354	0.037397906882152	0.102713460049423	0.0122964014342097
0.0446604172072964	0.0617523350853798	-0.0569045949071376	0.0694463655878905	0.0154071173270743	0.00519722584682088	-0.0117504214221849	0.0471012053934739	-0.0527502792254798	-0.0229436077067983	0.0191082768119224	-0.00182258981806711	-0.0151349803332736	0.0689743598006795	0.0353534709111832	-0.00769943581807706	-0.00403149378417476	-0.0766362276874679	0.0319171548130895	-0.0217508210364495	-0.0541387351333217	-0.053918036772315	0.00981566196907093	-0.00219169814288003	-0.00804557700741249	0.0521686566312747	-0.065343539477899	-0.0091522503260668	-0.0802477723238487	-0.12359300348452	0.0382414046900616	0.0389970843599244	-0.00368653567026207	0.0893218164451125	0.126029017685642	0.04422343628124	-0.0173293947005557	0.0159999309390805	0.0585008586768548	-0.0111468106866384	-0.114922840903984	-0.0616378800677829	-0.0861004301397124	-0.0443498493955487	0.0252455727778614	-0.0221783246727162	0.0639875495686026	0.070570956076151	-0.0395915370125564	0.0938401778695317
-0.00396495458258103	0.0386262539377548	-0.0153271708247191	-0.0551735635143959	-0.0875182713686351	-0.0175506431998629	0.0430976818174891	-0.0516638265789145	0.00843201935200764	0.061542605277691	-0.0424402408134124	-0.0173291022979281	-0.125455183071986	0.0744918208685481	-0.106801017096324	-0.0230034837537431	-0.0843985722516136	0.0244229101411615	0.0966699656150146	-0.0288968873202631	-0.0416715097013341	-0.0741835508930245	0.0384228647601556	0.00933908988460638	-0.0582053915983812	-0.121318034177834	0.0337918468815925	-0.0787329585821499	0.0475983984123714	-0.0835081402968096	0.021866750515952	-0.0468571647262996	0.0153888426127649	-0.021295536351811	-0.124796401991331	-0.0247935883106684	0.00680479935854542	0.0663356147641238	0.0221055543363889	-0.0539576499952574	0.0615238634926482	0.0350039739167413	0.0218823183016807	-0.022428636659518	0.127275185679042	0.0335496075849883	-0.119929345819243	-0.0829965088982712	0.0592101592629415	0.0480080517357727
[truncated: 101 more columns]
