# Supplementary material for: Maternal carriage of Prevotella during pregnancy associates with protection against food allergy in the offspring
Source: Nat Commun. 2020 Mar 24;11:1452. doi: 10.1038/s41467-020-14552-1 (PMC7093478; doi:10.1038/s41467-020-14552-1)
Supplement: Supplementary file 4 — Source Data [file 41467_2020_14552_MOESM4_ESM.zip › source_data/Supplementary_figure_9_raw_data.csv]

	Prevalence	Prevalence_w_in_M
M	0.214035087719298	0.214035087719298
O	0.0103806228373702	0.0069204152249135
S	0.0536912751677852	0.0268456375838926
T	0.164705882352941	0.0549019607843137
