# Supplementary material for: Maternal carriage of Prevotella during pregnancy associates with protection against food allergy in the offspring
Source: Nat Commun. 2020 Mar 24;11:1452. doi: 10.1038/s41467-020-14552-1 (PMC7093478; doi:10.1038/s41467-020-14552-1)
Supplement: Supplementary file 4 — Source Data [file 41467_2020_14552_MOESM4_ESM.zip › source_data/Supplementary_figure_10_raw_data.csv]

fibre	Food_allergy	p9_pa
22.862329	Not allergic	Carrier
21.74124	Not allergic	NA
15.38338	Not allergic	NA
NA	NA	Non-carrier
NA	NA	Non-carrier
10.18938	Not allergic	NA
19.30162	Not allergic	Non-carrier
21.69388	Not allergic	NA
NA	NA	Non-carrier
10.55827	Not allergic	NA
23.28046	Not allergic	NA
26.730619	Not allergic	NA
NA	NA	Carrier
18.214741	Not allergic	NA
35.555641	Not allergic	NA
32.198921	Not allergic	Non-carrier
12.59363	Not allergic	Non-carrier
NA	NA	Non-carrier
21.11541	Not allergic	Non-carrier
NA	NA	Carrier
12.6141	Not allergic	NA
15.69467	Not allergic	NA
30.699551	Not allergic	Non-carrier
21.977671	Not allergic	Non-carrier
NA	NA	Non-carrier
NA	NA	Carrier
20.498501	Not allergic	NA
31.53966	Not allergic	NA
21.53669	Not allergic	NA
22.523199	Not allergic	NA
16.6766	Not allergic	Carrier
NA	NA	Non-carrier
22.561899	Not allergic	Non-carrier
26.157949	Not allergic	NA
14.67681	Not allergic	Carrier
28.690451	Not allergic	NA
19.850071	Not allergic	Non-carrier
25.609921	Not allergic	Non-carrier
33.757	Not allergic	NA
35.753811	Not allergic	NA
29.67968	Not allergic	NA
22.777321	Food allergic	Non-carrier
14.93545	Not allergic	Non-carrier
12.25949	Not allergic	Non-carrier
20.49798	Not allergic	NA
23.318489	Not allergic	NA
36.48243	Not allergic	NA
15.85608	Food allergic	Non-carrier
19.60441	Not allergic	NA
13.15765	Not allergic	NA
15.02826	Not allergic	Non-carrier
20.295679	Not allergic	NA
21.973459	Not allergic	Non-carrier
24.52132	Not allergic	NA
7.6229019	Not allergic	NA
11.68372	Not allergic	Non-carrier
23.78673	Not allergic	Non-carrier
18.97373	Not allergic	NA
25.84688	Not allergic	NA
22.810841	Not allergic	Non-carrier
15.45285	Not allergic	NA
16.33012	Not allergic	Carrier
22.855249	Not allergic	Carrier
16.83655	Not allergic	NA
21.450029	Food allergic	Non-carrier
33.196781	Not allergic	NA
10.34573	Not allergic	NA
14.30765	Not allergic	NA
NA	NA	Non-carrier
20.28861	Not allergic	NA
26.0977	Not allergic	NA
17.31673	Not allergic	NA
23.23752	Not allergic	NA
15.9584	Not allergic	NA
17.891331	Not allergic	Carrier
18.994789	Not allergic	NA
20.24654	Not allergic	NA
18.593069	Not allergic	Non-carrier
22.5133	Not allergic	NA
12.27245	Not allergic	Non-carrier
13.19549	Not allergic	NA
21.6241	Food allergic	Non-carrier
16.37516	Not allergic	NA
13.42616	Not allergic	Non-carrier
14.01211	Not allergic	Non-carrier
12.28355	Not allergic	Carrier
18.239111	Not allergic	NA
15.76219	Not allergic	Non-carrier
19.29072	Not allergic	NA
NA	NA	Non-carrier
13.29574	Not allergic	Carrier
13.87722	Not allergic	Non-carrier
16.360029	Food allergic	Non-carrier
21.25569	Not allergic	NA
32.82259	Not allergic	Non-carrier
16.44301	Not allergic	NA
16.177679	Not allergic	Carrier
5.627944	Not allergic	NA
12.02348	Food allergic	Non-carrier
10.75398	Not allergic	NA
NA	Not allergic	Non-carrier
20.67798	Not allergic	NA
14.62759	Not allergic	NA
15.90283	Not allergic	NA
31.77113	Not allergic	Non-carrier
17.913429	Not allergic	Non-carrier
12.44165	Not allergic	NA
21.43047	Not allergic	Non-carrier
10.12131	Not allergic	NA
22.249399	Not allergic	NA
12.99659	Not allergic	NA
NA	Not allergic	Non-carrier
NA	NA	Non-carrier
NA	NA	Carrier
20.09446	Not allergic	NA
24.649031	Not allergic	Non-carrier
26.39068	Not allergic	NA
22.6222	Not allergic	NA
22.995251	Not allergic	NA
22.41588	Not allergic	NA
34.345329	Not allergic	NA
54.768879	Not allergic	Non-carrier
12.07742	Not allergic	Non-carrier
25.43638	Not allergic	NA
22.97221	Food allergic	Non-carrier
39.93821	Not allergic	NA
15.67844	Not allergic	Non-carrier
12.12631	Not allergic	Non-carrier
12.12631	Not allergic	Non-carrier
14.45835	Not allergic	NA
12.47548	Food allergic	Non-carrier
NA	NA	Carrier
24.730659	Not allergic	Non-carrier
19.269239	Not allergic	NA
22.44112	Not allergic	NA
15.53566	Not allergic	NA
21.7563	Not allergic	NA
26.644991	Not allergic	NA
25.953899	Not allergic	NA
20.31786	Not allergic	Non-carrier
25.26828	Not allergic	Non-carrier
15.8662	Not allergic	NA
34.792889	Not allergic	Non-carrier
19.31966	Not allergic	Non-carrier
20.02593	Food allergic	Non-carrier
27.25675	Not allergic	Non-carrier
19.80739	Not allergic	NA
25.05994	Not allergic	NA
22.441071	Not allergic	NA
32.198891	Not allergic	NA
21.593599	Not allergic	NA
25.99699	Not allergic	Carrier
21.52486	Not allergic	NA
30.805031	Not allergic	Non-carrier
23.642361	Not allergic	NA
26.137951	Not allergic	Non-carrier
16.60272	Not allergic	NA
13.14389	Food allergic	Non-carrier
16.82917	Not allergic	Non-carrier
19.79434	Not allergic	Non-carrier
NA	Not allergic	NA
NA	NA	Non-carrier
11.3388	Not allergic	Non-carrier
28.323151	Not allergic	NA
22.405149	Not allergic	NA
24.170679	Not allergic	NA
15.29366	Not allergic	NA
20.01507	Not allergic	Non-carrier
27.963659	Not allergic	Non-carrier
16.76016	Not allergic	NA
26.37653	Not allergic	NA
23.700109	Not allergic	Non-carrier
14.49113	Not allergic	NA
25.00647	Not allergic	Carrier
14.81403	Not allergic	NA
26.170561	Not allergic	Carrier
29.914089	Not allergic	NA
27.615959	Not allergic	NA
23.22109	Not allergic	NA
23.425711	Not allergic	NA
18.024719	Not allergic	NA
14.64493	Not allergic	Non-carrier
19.704281	Not allergic	NA
26.700661	Not allergic	Non-carrier
23.999781	Not allergic	Non-carrier
NA	Not allergic	NA
27.412029	Not allergic	Non-carrier
24.745871	Not allergic	NA
15.77527	Not allergic	NA
14.77809	Not allergic	Non-carrier
30.23126	Food allergic	Non-carrier
18.068871	Not allergic	Carrier
14.46421	Not allergic	NA
23.427361	Not allergic	Non-carrier
22.06666	Not allergic	NA
21.171619	Not allergic	NA
20.307091	Not allergic	NA
20.129259	Food allergic	Non-carrier
11.64609	Food allergic	Non-carrier
30.58074	Not allergic	NA
NA	Not allergic	NA
23.21471	Not allergic	Carrier
18.73724	Not allergic	Non-carrier
16.124809	Not allergic	NA
22.39576	Not allergic	NA
17.68498	Not allergic	NA
14.90706	Not allergic	NA
15.2617	Not allergic	NA
8.9368362	Not allergic	Non-carrier
16.26729	Not allergic	Non-carrier
17.66073	Not allergic	Non-carrier
NA	Not allergic	NA
11.29691	Not allergic	NA
25.70849	Not allergic	Non-carrier
10.90906	Not allergic	NA
17.97267	Not allergic	NA
16.24823	Not allergic	Non-carrier
23.048241	Not allergic	NA
29.23201	Not allergic	NA
21.03187	Food allergic	Carrier
34.87252	Not allergic	NA
NA	Not allergic	NA
17.75754	Not allergic	Non-carrier
27.364229	Not allergic	NA
NA	Not allergic	Non-carrier
23.980909	Not allergic	NA
23.336849	Not allergic	Carrier
14.89504	Not allergic	Carrier
14.37883	Not allergic	Non-carrier
17.4562	Not allergic	NA
25.047251	Not allergic	Non-carrier
13.55087	Not allergic	Non-carrier
17.879061	Not allergic	Non-carrier
NA	NA	Carrier
20.668261	Not allergic	NA
40.802349	Not allergic	Non-carrier
18.11624	Not allergic	NA
26.89753	Not allergic	NA
19.888081	Not allergic	NA
38.484581	Not allergic	NA
16.741409	Food allergic	Non-carrier
54.83009	Not allergic	NA
NA	Not allergic	Non-carrier
19.261881	Not allergic	Non-carrier
25.22286	Not allergic	NA
12.10706	Not allergic	Carrier
25.649651	Not allergic	NA
19.21994	Not allergic	NA
NA	NA	Non-carrier
9.3416138	Not allergic	Non-carrier
13.50524	Not allergic	NA
23.9638	Food allergic	Non-carrier
24.495781	Food allergic	Non-carrier
14.74955	Not allergic	Non-carrier
12.63977	Not allergic	NA
25.55551	Not allergic	Non-carrier
26.621771	Not allergic	NA
20.95738	Not allergic	Non-carrier
21.03418	Not allergic	NA
NA	NA	Non-carrier
15.26013	Not allergic	NA
19.806219	Not allergic	NA
20.04171	Not allergic	NA
34.814049	Not allergic	Carrier
13.80633	Not allergic	NA
12.13273	Not allergic	Non-carrier
28.284161	Food allergic	Non-carrier
18.461929	Not allergic	NA
27.341949	Not allergic	NA
25.812679	Not allergic	Carrier
NA	NA	Non-carrier
13.4674	Not allergic	NA
28.6751	Not allergic	NA
19.86302	Not allergic	NA
18.32325	Not allergic	NA
18.60915	Not allergic	Carrier
16.166491	Food allergic	Non-carrier
16.038639	Not allergic	Non-carrier
NA	Not allergic	NA
16.54553	Not allergic	NA
24.856159	Not allergic	NA
NA	NA	Non-carrier
16.71998	Not allergic	Non-carrier
28.28915	Not allergic	NA
23.411751	Food allergic	Non-carrier
19.05583	Not allergic	NA
22.599689	Not allergic	Non-carrier
8.631876	Not allergic	NA
8.9101505	Not allergic	NA
18.16843	Not allergic	NA
23.21887	Food allergic	Non-carrier
19.98774	Not allergic	Non-carrier
18.692181	Not allergic	Non-carrier
21.735081	Not allergic	NA
29.252649	Not allergic	Carrier
15.80976	Not allergic	Non-carrier
16.32778	Not allergic	Non-carrier
35.85112	Not allergic	NA
12.4109	Not allergic	Non-carrier
17.589741	Not allergic	Non-carrier
18.83906	Not allergic	Carrier
19.88777	Not allergic	Carrier
NA	NA	Non-carrier
24.679899	Not allergic	Non-carrier
26.63168	Not allergic	NA
18.84516	Not allergic	NA
22.14143	Not allergic	NA
23.617531	Not allergic	Non-carrier
25.584829	Not allergic	Carrier
24.230391	Not allergic	NA
18.227539	Food allergic	Non-carrier
11.76954	Not allergic	NA
10.41669	Not allergic	Carrier
12.47048	Food allergic	Carrier
24.352409	Not allergic	NA
19.44998	Not allergic	NA
18.12508	Not allergic	NA
24.03437	Not allergic	NA
24.678419	Not allergic	NA
17.0912	Not allergic	NA
35.104149	Not allergic	Non-carrier
14.25065	Not allergic	NA
19.7456	Not allergic	NA
10.5085	Not allergic	NA
12.96263	Not allergic	NA
14.66215	Not allergic	Non-carrier
27.076691	Not allergic	NA
17.56526	Not allergic	NA
24.31358	Not allergic	Carrier
23.771231	Not allergic	Non-carrier
15.2042	Not allergic	NA
16.268259	Not allergic	Non-carrier
36.873081	Not allergic	Non-carrier
25.810169	Not allergic	NA
19.49589	Not allergic	NA
25.815229	Not allergic	Non-carrier
20.77816	Not allergic	NA
15.97092	Not allergic	NA
25.373119	Not allergic	Non-carrier
17.493731	Not allergic	NA
28.3335	Not allergic	Non-carrier
15.00478	Not allergic	Carrier
25.024139	Not allergic	NA
23.98716	Not allergic	Non-carrier
11.0455	Not allergic	NA
15.04717	Not allergic	NA
17.096939	Not allergic	Non-carrier
12.02745	Not allergic	Non-carrier
20.654381	Not allergic	NA
31.835489	Not allergic	NA
31.835489	Not allergic	NA
18.60568	Not allergic	NA
37.624279	Not allergic	NA
36.151829	Food allergic	Non-carrier
32.037258	Not allergic	Non-carrier
17.03001	Not allergic	Non-carrier
NA	Not allergic	NA
20.24958	Not allergic	NA
9.4678841	Not allergic	NA
21.345461	Not allergic	NA
23.131321	Not allergic	Carrier
9.9947567	Not allergic	NA
28.151609	Not allergic	Non-carrier
14.13108	Not allergic	Non-carrier
16.705009	Not allergic	Carrier
21.97542	Not allergic	Carrier
16.043341	Food allergic	Non-carrier
15.87665	Food allergic	Non-carrier
22.343821	Not allergic	NA
31.65567	Not allergic	Carrier
13.10114	Not allergic	NA
NA	NA	Non-carrier
8.9284925	Not allergic	Non-carrier
27.79826	Not allergic	NA
23.499729	Not allergic	NA
21.64739	Not allergic	NA
26.222509	Not allergic	Non-carrier
16.128851	Not allergic	NA
24.94101	Not allergic	Non-carrier
17.143021	Not allergic	Carrier
32.282219	Not allergic	NA
31.69042	Food allergic	NA
24.61681	Not allergic	NA
27.178909	Not allergic	Non-carrier
18.911289	Not allergic	NA
24.235929	Not allergic	NA
NA	NA	Non-carrier
29.06566	Not allergic	NA
25.306471	Not allergic	NA
20.09248	Not allergic	Non-carrier
13.705	Not allergic	NA
14.17695	Not allergic	NA
30.886511	Not allergic	NA
28.04347	Not allergic	NA
18.529989	Not allergic	Non-carrier
24.26779	Not allergic	NA
11.2406	Not allergic	NA
18.461411	Not allergic	NA
23.58956	Not allergic	Non-carrier
17.266001	Not allergic	NA
38.33437	Not allergic	Non-carrier
5.8286691	Not allergic	Non-carrier
25.065849	Not allergic	Non-carrier
20.375401	Food allergic	Non-carrier
27.427031	Not allergic	NA
30.10602	Not allergic	Carrier
14.09239	Food allergic	Non-carrier
18.69462	Not allergic	Non-carrier
27.350929	Not allergic	NA
14.35268	Not allergic	NA
28.57889	Not allergic	NA
30.71641	Not allergic	Carrier
9.9312515	Not allergic	NA
30.16077	Not allergic	NA
26.855881	Not allergic	NA
13.14828	Not allergic	NA
19.017191	Not allergic	NA
21.82337	Food allergic	Non-carrier
23.031389	Not allergic	NA
16.457029	Not allergic	NA
15.74052	Not allergic	NA
NA	NA	Non-carrier
24.7197	Not allergic	Carrier
28.132879	Not allergic	NA
18.433149	Not allergic	NA
29.405531	Not allergic	NA
16.761669	Not allergic	NA
NA	NA	Non-carrier
8.4631529	Not allergic	NA
24.372101	Not allergic	Non-carrier
20.834009	Not allergic	NA
38.317692	Not allergic	Non-carrier
13.39744	Not allergic	NA
37.101479	Not allergic	NA
18.35112	Not allergic	Carrier
19.531561	Not allergic	NA
12.17622	Not allergic	Non-carrier
26.968611	Not allergic	Non-carrier
9.1552782	Not allergic	NA
NA	NA	Non-carrier
25.033569	Not allergic	NA
NA	NA	Non-carrier
19.779341	Not allergic	NA
20.060261	Not allergic	NA
23.789169	Not allergic	Non-carrier
10.67113	Not allergic	Non-carrier
29.439671	Not allergic	NA
23.757601	Not allergic	NA
17.432421	Not allergic	NA
19.948561	Not allergic	Carrier
24.249599	Not allergic	NA
17.134609	Not allergic	NA
27.38942	Not allergic	NA
22.3123	Not allergic	Non-carrier
23.1745	Not allergic	NA
NA	NA	Non-carrier
18.850349	Not allergic	Non-carrier
26.329229	Not allergic	NA
26.020229	Not allergic	Carrier
13.48279	Not allergic	NA
NA	NA	Carrier
32.30172	Not allergic	NA
17.957581	Not allergic	Non-carrier
13.53268	Not allergic	NA
10.59727	Not allergic	NA
6.2703161	Not allergic	NA
10.34173	Not allergic	NA
22.66803	Not allergic	NA
9.8616667	Not allergic	NA
19.6796	Not allergic	NA
NA	Not allergic	NA
11.15386	Not allergic	NA
16.124451	Not allergic	Carrier
23.69692	Not allergic	NA
10.20424	Not allergic	NA
NA	Food allergic	Non-carrier
19.65531	Not allergic	NA
21.390619	Not allergic	Non-carrier
NA	NA	Non-carrier
25.06752	Not allergic	NA
16.09763	Not allergic	NA
22.13656	Food allergic	Non-carrier
22.45154	Not allergic	Non-carrier
17.52166	Not allergic	NA
27.365891	Not allergic	NA
NA	NA	Non-carrier
11.22316	Not allergic	NA
33.307758	Not allergic	NA
22.191219	Not allergic	Non-carrier
21.362539	Not allergic	Non-carrier
7.5634089	Not allergic	NA
10.53692	Not allergic	NA
11.68966	Not allergic	NA
38.311131	Not allergic	NA
NA	Not allergic	Carrier
23.981251	Not allergic	Non-carrier
NA	Not allergic	NA
17.16123	Not allergic	Non-carrier
56.70253	Not allergic	NA
24.37834	Not allergic	Non-carrier
21.305719	Not allergic	NA
15.77717	Not allergic	NA
NA	Not allergic	NA
19.20682	Not allergic	Non-carrier
18.398911	Not allergic	NA
NA	Not allergic	Non-carrier
19.902189	Not allergic	NA
NA	Not allergic	Non-carrier
28.29026	Not allergic	Non-carrier
20.52363	Not allergic	Carrier
28.992399	Not allergic	NA
22.43837	Not allergic	NA
22.43837	Not allergic	NA
NA	NA	Non-carrier
27.74194	Food allergic	Carrier
13.10876	Food allergic	Non-carrier
24.20598	Not allergic	NA
20.6763	Not allergic	NA
22.87224	Not allergic	Non-carrier
36.073479	Not allergic	Carrier
18.54591	Not allergic	Carrier
22.07934	Not allergic	NA
NA	Not allergic	Non-carrier
15.20967	Food allergic	Non-carrier
15.20967	Food allergic	Non-carrier
21.9613	Not allergic	Non-carrier
7.233777	Not allergic	NA
16.96364	Not allergic	Non-carrier
14.5572	Not allergic	NA
15.71594	Not allergic	Non-carrier
61.364639	Not allergic	Carrier
23.48995	Not allergic	Carrier
NA	NA	Non-carrier
18.021971	Not allergic	NA
17.30682	Not allergic	Non-carrier
17.834801	Not allergic	Carrier
17.834801	Not allergic	Carrier
16.232	Not allergic	NA
23.876471	Not allergic	Non-carrier
21.3883	Food allergic	Non-carrier
18.912251	Not allergic	Non-carrier
20.788469	Not allergic	NA
NA	Not allergic	Non-carrier
15.07783	Not allergic	Non-carrier
29.65181	Not allergic	NA
26.85988	Not allergic	NA
15.05962	Not allergic	NA
29.150511	Not allergic	NA
31.629129	Not allergic	NA
19.151279	Not allergic	NA
33.508999	Not allergic	NA
19.272169	Not allergic	NA
23.58662	Not allergic	NA
14.79062	Food allergic	Non-carrier
17.797461	Not allergic	Non-carrier
29.47883	Not allergic	NA
26.04925	Not allergic	Non-carrier
16.61051	Not allergic	NA
42.235481	Not allergic	NA
30.493139	Not allergic	Non-carrier
18.535959	Not allergic	NA
10.91817	Not allergic	NA
20.46426	Not allergic	NA
18.40881	Not allergic	NA
19.908569	Not allergic	NA
28.76153	Not allergic	Carrier
NA	Not allergic	Non-carrier
20.64073	Not allergic	NA
25.625811	Not allergic	Non-carrier
24.46899	Not allergic	Carrier
22.993019	Not allergic	NA
12.92806	Not allergic	Non-carrier
18.80748	Not allergic	Non-carrier
22.97427	Not allergic	Non-carrier
21.93486	Not allergic	Non-carrier
27.03548	Not allergic	NA
21.981371	Not allergic	NA
21.981371	Not allergic	NA
19.137911	Not allergic	Non-carrier
25.95009	Not allergic	NA
18.767759	Not allergic	NA
19.15196	Food allergic	Non-carrier
32.20977	Not allergic	NA
26.810749	Not allergic	NA
19.83967	Not allergic	NA
27.40909	Not allergic	NA
14.05334	Not allergic	NA
14.38309	Not allergic	NA
29.025431	Not allergic	NA
22.14208	Not allergic	NA
21.409	Not allergic	NA
33.800541	Not allergic	NA
14.77804	Not allergic	Non-carrier
20.05883	Not allergic	Non-carrier
10.46322	Not allergic	Non-carrier
50.96064	Not allergic	NA
21.88423	Not allergic	Non-carrier
23.081051	Not allergic	Carrier
11.22102	Not allergic	Non-carrier
13.19736	Not allergic	NA
32.247971	Not allergic	Carrier
19.137449	Not allergic	Non-carrier
20.969971	Not allergic	Non-carrier
18.434361	Not allergic	NA
22.87125	Food allergic	Non-carrier
NA	Not allergic	Non-carrier
19.694969	Not allergic	NA
14.45022	Not allergic	Non-carrier
25.18572	Not allergic	NA
34.189659	Not allergic	NA
30.285549	Not allergic	Non-carrier
22.4151	Not allergic	NA
28.97683	Not allergic	Carrier
21.419359	Not allergic	NA
18.20433	Not allergic	Non-carrier
16.58358	Not allergic	NA
21.01424	Not allergic	NA
28.295151	Not allergic	Non-carrier
10.07878	Not allergic	Non-carrier
14.16951	Food allergic	Non-carrier
18.2204	Not allergic	Non-carrier
13.91194	Not allergic	NA
28.450109	Not allergic	NA
18.372549	Not allergic	Non-carrier
23.10733	Not allergic	NA
10.76434	Not allergic	NA
12.0832	Not allergic	Non-carrier
26.436769	Not allergic	NA
26.191099	Not allergic	NA
16.957161	Not allergic	Non-carrier
34.372261	Not allergic	NA
29.799419	Not allergic	Non-carrier
13.84599	Not allergic	NA
35.347309	Not allergic	NA
20.34693	Not allergic	Non-carrier
NA	Not allergic	NA
26.24493	Not allergic	Non-carrier
24.596251	Not allergic	NA
14.42577	Food allergic	Non-carrier
21.590611	Not allergic	Non-carrier
37.389431	Not allergic	NA
NA	Not allergic	NA
20.971901	Not allergic	NA
NA	NA	Non-carrier
19.2488	Not allergic	NA
20.789419	Not allergic	NA
13.78339	Not allergic	NA
12.52291	Not allergic	Non-carrier
18.98539	Not allergic	Carrier
17.714861	Not allergic	NA
17.69886	Food allergic	Non-carrier
18.26684	Not allergic	NA
26.819839	Not allergic	NA
NA	Not allergic	NA
NA	Not allergic	NA
20.353239	Not allergic	Non-carrier
NA	NA	Non-carrier
7.5048099	Not allergic	NA
20.15015	Food allergic	Non-carrier
15.66279	Not allergic	Non-carrier
17.054331	Not allergic	Carrier
19.642281	Not allergic	Non-carrier
20.44265	Not allergic	NA
27.859989	Not allergic	Non-carrier
NA	NA	Non-carrier
13.12585	Not allergic	Non-carrier
26.213791	Not allergic	Non-carrier
21.03788	Not allergic	Non-carrier
8.4383202	Not allergic	NA
18.5284	Not allergic	Carrier
24.43849	Not allergic	NA
25.828831	Not allergic	Non-carrier
28.181021	Not allergic	Carrier
37.303341	Not allergic	Non-carrier
22.573441	Not allergic	Non-carrier
20.763359	Not allergic	Non-carrier
22.85145	Not allergic	Non-carrier
27.658701	Not allergic	NA
15.56288	Not allergic	NA
40.457741	Not allergic	NA
16.146271	Not allergic	NA
37.58643	Not allergic	NA
16.7295	Not allergic	Non-carrier
20.746811	Not allergic	Non-carrier
13.47909	Food allergic	NA
22.14216	Not allergic	NA
15.4907	Not allergic	Non-carrier
27.65884	Not allergic	NA
11.46314	Food allergic	Non-carrier
23.283001	Not allergic	Non-carrier
9.3353586	Not allergic	NA
NA	NA	Non-carrier
14.27967	Not allergic	NA
16.7623	Not allergic	Carrier
29.58193	Not allergic	Non-carrier
14.90111	Not allergic	Non-carrier
20.915239	Not allergic	Non-carrier
24.117599	Not allergic	NA
NA	NA	Non-carrier
20.4529	Not allergic	Carrier
29.877899	Not allergic	NA
26.36801	Food allergic	Carrier
21.98176	Not allergic	NA
16.862289	Not allergic	NA
36.164082	Not allergic	Carrier
NA	NA	Carrier
22.27758	Not allergic	Carrier
17.213039	Food allergic	Non-carrier
24.015459	Not allergic	NA
15.10148	Not allergic	Non-carrier
26.42009	Not allergic	Non-carrier
17.669559	Food allergic	Carrier
22.96719	Not allergic	NA
29.83444	Not allergic	Non-carrier
NA	NA	Carrier
22.47707	Not allergic	Non-carrier
20.492781	Not allergic	NA
16.1931	Not allergic	NA
15.18097	Not allergic	NA
22.371679	Food allergic	Non-carrier
20.568729	Not allergic	Non-carrier
11.43495	Not allergic	Non-carrier
28.22106	Not allergic	Non-carrier
20.12026	Food allergic	Non-carrier
25.63802	Not allergic	Non-carrier
NA	NA	Non-carrier
34.42437	Not allergic	Non-carrier
25.66613	Not allergic	NA
38.395161	Not allergic	Non-carrier
22.170469	Not allergic	Non-carrier
12.43608	Not allergic	NA
35.16547	Not allergic	Non-carrier
35.75285	Food allergic	Non-carrier
31.15027	Not allergic	NA
22.019239	Not allergic	NA
29.560049	Food allergic	Non-carrier
28.935671	Not allergic	NA
28.812981	Not allergic	Non-carrier
26.570511	Not allergic	NA
13.92278	Not allergic	NA
11.586	Not allergic	Non-carrier
14.76585	Not allergic	NA
18.651449	Not allergic	NA
17.36128	Not allergic	Non-carrier
18.00518	Not allergic	NA
13.30666	Not allergic	Carrier
19.14007	Not allergic	NA
NA	NA	Non-carrier
NA	Not allergic	NA
18.988291	Not allergic	Non-carrier
28.58197	Not allergic	NA
17.83683	Not allergic	NA
28.339899	Food allergic	Non-carrier
38.180271	Not allergic	NA
17.140051	Not allergic	NA
18.15415	Not allergic	NA
22.33342	Not allergic	NA
15.15513	Not allergic	NA
15.84518	Not allergic	NA
28.01704	Not allergic	NA
15.07747	Food allergic	Non-carrier
21.070669	Not allergic	Non-carrier
16.71299	Not allergic	Non-carrier
20.33856	Not allergic	NA
NA	NA	Non-carrier
23.755779	Not allergic	Non-carrier
13.83887	Not allergic	NA
22.46666	Not allergic	NA
23.992861	Not allergic	NA
29.19894	Food allergic	Non-carrier
27.27943	Not allergic	NA
12.80503	Not allergic	NA
26.67638	Not allergic	NA
NA	Not allergic	NA
23.857309	Not allergic	Non-carrier
21.39465	Not allergic	Non-carrier
21.3515	Not allergic	Non-carrier
42.159111	Not allergic	NA
28.67083	Not allergic	Non-carrier
16.18009	Not allergic	Non-carrier
18.469231	Not allergic	NA
22.035761	Not allergic	Non-carrier
17.90321	Not allergic	Non-carrier
24.49008	Not allergic	NA
33.400532	Not allergic	Non-carrier
NA	NA	Non-carrier
18.03228	Not allergic	Non-carrier
22.153891	Not allergic	Non-carrier
28.48317	Not allergic	NA
17.68751	Not allergic	NA
21.714581	Not allergic	Carrier
12.81377	Not allergic	NA
NA	NA	Non-carrier
17.483379	Not allergic	Non-carrier
32.902321	Not allergic	NA
31.014099	Not allergic	Carrier
22.74334	Not allergic	NA
33.324669	Not allergic	NA
24.341631	Not allergic	NA
45.130859	Not allergic	Non-carrier
19.544559	Not allergic	NA
28.91951	Not allergic	NA
12.76833	Not allergic	NA
22.47106	Food allergic	Non-carrier
21.797211	Not allergic	Non-carrier
27.60232	Not allergic	NA
23.812031	Not allergic	Non-carrier
20.02038	Not allergic	NA
22.845449	Not allergic	NA
14.92121	Not allergic	NA
22.034479	Not allergic	NA
22.990589	Not allergic	NA
31.1189	Not allergic	Non-carrier
28.052691	Not allergic	NA
18.813219	Not allergic	NA
27.992201	Not allergic	Carrier
13.16643	Not allergic	NA
24.369329	Not allergic	Non-carrier
15.89172	Not allergic	NA
32.563011	Not allergic	Non-carrier
16.56435	Not allergic	Non-carrier
19.33548	Not allergic	NA
15.28762	Not allergic	NA
18.598209	Not allergic	NA
30.224001	Not allergic	NA
21.196131	Not allergic	NA
NA	Not allergic	NA
NA	Not allergic	Non-carrier
19.94696	Not allergic	NA
20.053511	Food allergic	Non-carrier
21.33375	Not allergic	Non-carrier
15.30961	Not allergic	Non-carrier
17.455669	Not allergic	Non-carrier
NA	NA	Non-carrier
12.83464	Not allergic	NA
16.888809	Not allergic	NA
NA	Not allergic	NA
21.15934	Not allergic	NA
17.99963	Not allergic	Non-carrier
NA	NA	Carrier
22.166241	Food allergic	Non-carrier
20.902691	Food allergic	Non-carrier
29.70812	Not allergic	NA
16.32007	Not allergic	NA
22.73373	Not allergic	NA
26.56381	Not allergic	NA
22.73914	Not allergic	Non-carrier
16.19239	Not allergic	NA
25.918381	Not allergic	Non-carrier
19.52376	Food allergic	Non-carrier
