# Supplementary material for: Maternal carriage of Prevotella during pregnancy associates with protection against food allergy in the offspring
Source: Nat Commun. 2020 Mar 24;11:1452. doi: 10.1038/s41467-020-14552-1 (PMC7093478; doi:10.1038/s41467-020-14552-1)
Supplement: Supplementary file 4 — Source Data [file 41467_2020_14552_MOESM4_ESM.zip › source_data/Supplementary_figure_5_raw_data.csv]

Bacteroidetes	Firmicutes	Food_allergy
0.010379746835443	0.739493670886076	Not allergic
0.000304136253041363	0.899939172749392	Not allergic
0.0956521739130435	0.896551724137931	Not allergic
0.0298359728506787	0.476385746606335	Not allergic
0.000923361034164358	0.625423207140659	Not allergic
0.000714540907466952	0.982136477313326	Food allergic
0.230100799443865	0.712547792839764	Not allergic
0.00685543964232489	0.956780923994039	Not allergic
0.00115774240231548	0.482489146164978	Food allergic
0.0194779898714453	0.582002337358785	Not allergic
0.0022508038585209	0.946302250803859	Not allergic
0.136340072576464	0.858735095904614	Not allergic
0.00626118067978533	0.907871198568873	Not allergic
0.396612336209652	0.514541387024608	Food allergic
0.00163551401869159	0.992289719626168	Not allergic
0.00201612903225806	0.748387096774194	Not allergic
0.00113186191284663	0.980758347481607	Not allergic
0.200230591852421	0.713297463489623	Not allergic
0.000487567040468064	0.944904924427109	Food allergic
0.0140105078809107	0.973730297723292	Not allergic
0.120271580989331	0.249272550921435	Not allergic
0.130391173520562	0.858826479438315	Not allergic
0.00305077358901721	0.91348877751144	Not allergic
0.159680638722555	0.818907639266921	Not allergic
0.010969387755102	0.753316326530612	Not allergic
0.000287604256542997	0.986770204199022	Not allergic
0.197749196141479	0.741479099678457	Not allergic
0.486898232784887	0.508226691042048	Food allergic
0.00578871201157742	0.990512944203248	Not allergic
0.1316319677636	0.859413476606223	Not allergic
0.00358037952022914	0.634443250984604	Not allergic
0.426432479124676	0.450331125827815	Not allergic
0.0556410820321091	0.805806025951177	Not allergic
0.00225035161744023	0.845288326300984	Not allergic
0.0130697050938338	0.697721179624665	Not allergic
0.00931506849315068	0.944109589041096	Not allergic
0.197750362844702	0.782293178519594	Not allergic
0.0489546149923508	0.933962264150943	Food allergic
0.0327868852459016	0.882723833543506	Not allergic
0.00209588682211161	0.992402410269845	Not allergic
0.00431158378844496	0.972118424834723	Food allergic
0.0168837433671008	0.602990834539315	Not allergic
0.0164618086040386	0.837137840210711	Not allergic
0.00201765447667087	0.912232030264817	Food allergic
0.00126582278481013	0.929113924050633	Food allergic
0.037721021611002	0.862082514734774	Not allergic
0.00156445556946183	0.959637046307885	Not allergic
0.668099742046432	0.327171109200344	Not allergic
0.021763085399449	0.646831955922865	Food allergic
0.33065236818588	0.601429848078642	Not allergic
0.383756345177665	0.615736040609137	Not allergic
0.115019011406844	0.832699619771863	Not allergic
0.136025088200706	0.697373578988632	Not allergic
0.0806748466257669	0.906748466257669	Not allergic
0.232308262319378	0.715079659133012	Not allergic
0.0884095757288457	0.800189618392984	Food allergic
0.0225878833208676	0.916080777860883	Not allergic
0.00317551963048499	0.840069284064665	Not allergic
0.262720156555773	0.692759295499021	Food allergic
0.00195100802081075	0.86711467591589	Not allergic
0.256914285714286	0.6608	Not allergic
0.552588555858311	0.156675749318801	Not allergic
0.162114224902448	0.342674707343029	Not allergic
0.36629375676651	0.619271021291952	Not allergic
0.00150602409638554	0.987700803212851	Not allergic
0.00670980110232447	0.3692786963815	Not allergic
0.00155107467316641	0.957456237536007	Not allergic
0.000622471210706505	0.416122004357299	Not allergic
0.000812677773262901	0.763917106867127	Not allergic
0.0449526813880126	0.90102523659306	Food allergic
0.0722242184692778	0.843334531081567	Food allergic
0.0138888888888889	0.449074074074074	Not allergic
0.0125348189415042	0.84958217270195	Not allergic
0.00274951883420401	0.866923288424526	Not allergic
0.0434653170586484	0.124888359630843	Not allergic
0.722327984770193	0.235246124558064	Not allergic
0.21779269827948	0.494754511120436	Food allergic
0.016541822721598	0.973782771535581	Not allergic
0.00953253895508708	0.93198900091659	Food allergic
0.126040878122634	0.814534443603331	Not allergic
0.364287419431845	0.257579374552399	Not allergic
0.0144100870609427	0.849894926448514	Not allergic
0.0524296675191816	0.792412617220801	Food allergic
0.0116383169203223	0.982542524619517	Not allergic
0.00898520084566596	0.677589852008457	Not allergic
0.00679694137638063	0.648258283772302	Not allergic
0.10387398893146	0.316304810557684	Not allergic
0.0762286860581745	0.776830491474423	Not allergic
0.0662405578152237	0.929692039511912	Not allergic
0.00391566265060241	0.839156626506024	Not allergic
0.0332821300563236	0.522273425499232	Not allergic
0.0434239300218682	0.951890034364261	Not allergic
0.000981996726677578	0.922094926350245	Not allergic
0.0109832635983264	0.956328451882845	Food allergic
0.415058645478623	0.583806280741582	Not allergic
0.0070859167404783	0.938441098317095	Food allergic
0.00386100386100386	0.888803088803089	Not allergic
0.193965517241379	0.756269592476489	Food allergic
0.0179389312977099	0.882824427480916	Not allergic
0.0793958171959721	0.330751355538342	Not allergic
0.0147208121827411	0.978680203045685	Not allergic
0.00255918106206014	0.956493921944978	Not allergic
0.0198618307426598	0.956822107081174	Not allergic
0.174897766593268	0.824473104749921	Not allergic
0.0178701677607586	0.912107950401167	Food allergic
0.733311518324607	0.262107329842932	Not allergic
0.120851063829787	0.853191489361702	Not allergic
0.0121470781352594	0.642153644123441	Food allergic
0	0.933699131229995	Not allergic
0.177502338634238	0.0872310570626754	Not allergic
0.181508967223253	0.689239332096475	Food allergic
0.00956937799043062	0.951444267233741	Not allergic
0.00511853448275862	0.928340517241379	Not allergic
0.00478214665249734	0.577577045696068	Food allergic
0.00376841384035629	0.965741692360397	Not allergic
0.0913330742324135	0.834434512242518	Not allergic
0.231205137891953	0.751794484321874	Not allergic
0.0238257317903336	0.880871341048332	Food allergic
0.110973084886128	0.378467908902691	Not allergic
0.0111373607829902	0.846776915288559	Not allergic
0.193237796686073	0.106583072100313	Not allergic
0.129824561403509	0.596992481203008	Not allergic
0.134166666666667	0.825416666666667	Not allergic
0.0232147363108756	0.95407519555892	Not allergic
0.0115092290988056	0.676221498371335	Not allergic
0.0890180483328235	0.788926277148975	Not allergic
0.0151933701657459	0.839779005524862	Not allergic
0.200580507179957	0.0624809043690804	Not allergic
0.00481189851268591	0.872703412073491	Not allergic
0.00401002506265664	0.923558897243108	Not allergic
0.341786108048512	0.654538772510107	Food allergic
0.0326669917113603	0.46611409068747	Not allergic
0.0703794369645043	0.791003671970624	Not allergic
0.476993865030675	0.492842535787321	Not allergic
0.0267731329262565	0.703616721465477	Not allergic
0.0835744133719061	0.262616522018643	Food allergic
0.20433734939759	0.770602409638554	Not allergic
0.00763358778625954	0.629589240276263	Not allergic
0.0105800802626779	0.679314118934695	Not allergic
0.000475172249940603	0.990734141126158	Not allergic
0.0118361153262519	0.901972685887709	Food allergic
0.237880886426593	0.744459833795014	Food allergic
0	0.877975502657731	Not allergic
0.0169596053037311	0.940487203206907	Not allergic
0	0.514442916093535	Not allergic
0.00118203309692671	0.990543735224586	Not allergic
0.179887570268582	0.771080574640849	Food allergic
0.333842045020984	0.597481877146127	Not allergic
0.0368779090583602	0.754385964912281	Food allergic
0.301405975395431	0.629613356766257	Not allergic
0.135427220533604	0.814927389395474	Food allergic
0.0619225967540574	0.294881398252185	Food allergic
0.117582417582418	0.853296703296703	Not allergic
0.347397476340694	0.546135646687697	Not allergic
0.00830078125	0.7744140625	Not allergic
0.00859538784067086	0.662054507337526	Not allergic
0.0467107824056053	0.886726352666407	Not allergic
0	0.985234899328859	Not allergic
0.000547645125958379	0.987586710478277	Not allergic
0.0265312807075008	0.933508024893547	Not allergic
0.00412276683463124	0.74499923652466	Not allergic
0.000520020800832033	0.859854394175767	Not allergic
0.00553898593949723	0.956256213606022	Food allergic
0.25542570951586	0.0177568675064501	Not allergic
0.379185155304558	0.376764824526019	Not allergic
0.00548732688790175	0.984844525738176	Not allergic
0.0696378830083565	0.791484281734978	Not allergic
0.317595628415301	0.181857923497268	Not allergic
0.010644418872267	0.923187571921749	Not allergic
0.353271552934569	0.376579612468408	Not allergic
0.0132275132275132	0.89021164021164	Not allergic
0.0496529631607047	0.650827549386012	Not allergic
0.152183769079643	0.826960858395043	Food allergic
0	0.998433093074271	Not allergic
0.00468384074941452	0.98711943793911	Not allergic
0.00190512478567346	0.828919794246523	Not allergic
0.116624525916561	0.865360303413401	Not allergic
0.000423728813559322	0.997881355932203	Not allergic
0.27428810720268	0.586683417085427	Not allergic
0.308522946394138	0.540300809872734	Not allergic
0.0304955527318933	0.770775095298602	Not allergic
0.0292397660818713	0.548538011695906	Not allergic
0.205698672911788	0.478532396565183	Not allergic
0.00020165355918532	0.964710627142569	Not allergic
0.541743400859423	0.414057704112953	Food allergic
0.0560504825538233	0.728656273199703	Not allergic
0.102664576802508	0.334247648902821	Not allergic
0.489256198347107	0.342148760330579	Not allergic
0.0162220620043259	0.425739005046864	Not allergic
0.164482306684142	0.72870249017038	Not allergic
0.0502923976608187	0.899415204678363	Not allergic
0.00185839063371121	0.95855788886824	Not allergic
0.269126096159661	0.338977925612337	Not allergic
0.000434310532030402	0.626275787187839	Food allergic
0.0482195845697329	0.938921859545005	Not allergic
0.395455852746621	0.113316077077941	Food allergic
0.0996677740863787	0.894965499616662	Not allergic
0.0481854223848734	0.492223238792315	Food allergic
0.00365853658536585	0.984843205574913	Not allergic
0.00397614314115308	0.852683896620278	Not allergic
0.0175518577615683	0.971050832003647	Not allergic
0.13551912568306	0.64735883424408	Not allergic
0.0396719858156028	0.953900709219858	Food allergic
0.266417148690031	0.560394692072133	Not allergic
0.0624228531123259	0.0581907952742021	Food allergic
0.287527193618564	0.629441624365482	Not allergic
0.0790413054563998	0.830698623151453	Not allergic
0.00438468284127448	0.905875475007308	Food allergic
0.0565217391304348	0.914347826086957	Not allergic
0.0493253704932537	0.938066799380668	Not allergic
0.0616839261593877	0.781629896443044	Not allergic
0.00347490347490347	0.85984555984556	Food allergic
0.0185922974767596	0.532204515272244	Food allergic
0.000951248513674197	0.515814506539834	Not allergic
0.0970059880239521	0.507385229540918	Not allergic
0.0710519708762239	0.85814712528245	Not allergic
0.325563524590164	0.599385245901639	Not allergic
0.00703190596137699	0.949359781696054	Food allergic
0.0305868578955071	0.949607297916972	Not allergic
0.0368390714248284	0.932033747314364	Not allergic
0.361278988053408	0.587702037947997	Not allergic
0.0142445936969518	0.963318326075725	Not allergic
0.0100838836337676	0.987283598072461	Food allergic
0.00767459708365311	0.927300634898486	Not allergic
0.00258366880970979	0.966532476116085	Not allergic
0.0295546739178888	0.958364908839656	Not allergic
0.00104547830632514	0.995258009110597	Not allergic
0.145976667663775	0.849536344600658	Not allergic
0.0219314549104156	0.495427849230541	Not allergic
0.0238242848286246	0.912363829598795	Not allergic
0.000173250173250173	0.983627858627859	Food allergic
0.00109416913737117	0.98298743470281	Not allergic
0.022642161663882	0.888229532753356	Not allergic
0.125830536338105	0.811356942256319	Not allergic
0.217581350169985	0.598712967459932	Not allergic
0.00695125940464508	0.871115472685639	Not allergic
0.0208514335360556	0.818418766290182	Not allergic
0.00469195765449273	0.768019239384151	Not allergic
0.0936875939063124	0.643241598356758	Not allergic
0.157491782132901	0.0520950359921774	Not allergic
0.113559322033898	0.570197740112994	Not allergic
0.0115383063702747	0.920038729979425	Food allergic
0.00144397058329695	0.992511501393599	Not allergic
0.0436674436674437	0.954364154364154	Food allergic
0.0237482117310443	0.494706723891273	Not allergic
0.133110339208371	0.855525537115657	Food allergic
0.000110607233713085	0.919809755558013	Not allergic
0.00235345037465848	0.960343008629318	Not allergic
0.00750915750915751	0.991666666666667	Not allergic
0.0284879876570421	0.96578135331717	Food allergic
0.0348183616113251	0.943790985739565	Food allergic
0.313820188939603	0.670894809468209	Not allergic
0.00538319293199096	0.980316416683789	Food allergic
0.0292083013066872	0.953369203177043	Not allergic
0.0538671895155049	0.800216707084258	Not allergic
0.00981019407123054	0.826757659771095	Not allergic
0.00595816333139045	0.913412343760119	Not allergic
0.526342387871131	0.470120025268478	Not allergic
0.0309253559061177	0.562475952289342	Not allergic
0.0998289023427218	0.891352987628323	Food allergic
0.000908383078120945	0.973916428756813	Not allergic
0.533984981874676	0.451967892283791	Not allergic
0.10419091967404	0.863562281722934	Not allergic
0.00126742712294043	0.859023106171395	Not allergic
0.0147752057975093	0.59642580735946	Not allergic
0.00658933351637038	0.634394948177637	Not allergic
0.0217929327650213	0.434621201704936	Not allergic
0.064319482458323	0.906879820850958	Not allergic
0.0139171758316361	0.942226748133062	Not allergic
0.55830434222394	0.437121504960701	Not allergic
0.0910607657183	0.887600983491394	Not allergic
0.0351479289940828	0.92	Not allergic
0.00555929919137466	0.758984725965858	Not allergic
0.000403931600915578	0.625241236928325	Not allergic
0.34863573438128	0.638324476398875	Not allergic
0.112379324215607	0.875351971037812	Food allergic
0.0855707819185217	0.908848514912879	Not allergic
0.00329808575022951	0.990003740097242	Not allergic
0.000495347273820897	0.99437427024732	Not allergic
0.133387731592589	0.82259767687434	Not allergic
0.220456033815562	0.599392748705126	Not allergic
0.0240008326394671	0.371253122398002	Not allergic
0.453897902651365	0.49556221380519	Not allergic
0.278946940765418	0.658162021613716	Not allergic
0.169986306485746	0.73110917465455	Not allergic
0.000990425883129746	0.966985803895675	Food allergic
0.14797507788162	0.824195223260644	Not allergic
0.0283398868322624	0.625971036731562	Not allergic
0.0406179818787269	0.916324634089677	Not allergic
0.0821897521966631	0.901471023793069	Not allergic
0.0391082664352354	0.556465610761554	Not allergic
0.0515889153546738	0.488758496485215	Not allergic
0.13335143943509	0.862801013941698	Food allergic
0.1969878246182	0.71145048912661	Food allergic
