# Supplementary material for: Maternal carriage of Prevotella during pregnancy associates with protection against food allergy in the offspring
Source: Nat Commun. 2020 Mar 24;11:1452. doi: 10.1038/s41467-020-14552-1 (PMC7093478; doi:10.1038/s41467-020-14552-1)
Supplement: Supplementary file 4 — Source Data [file 41467_2020_14552_MOESM4_ESM.zip › source_data/Supplementary_figure_4_raw_data.csv]

Chao1	se.chao1	Shannon	Food_allergy
201.5	19.7129572206235	3.47018389684394	Not allergic
184.157894736842	17.9515441329549	3.45562853764158	Not allergic
150.84	9.25984870003023	3.31267765138047	Not allergic
253.107142857143	18.389485753583	3.07622883025923	Not allergic
196.352941176471	26.1667416431897	2.9021761882955	Not allergic
203.473684210526	24.718445726685	3.09688241406055	Food allergic
119.083333333333	11.654878272033	3.25193176546549	Not allergic
122.2	12.6003501194006	2.36175571435453	Not allergic
212.2	30.136296730111	2.45917933387086	Food allergic
145.25	17.8271220595833	3.08238236657378	Not allergic
132.1875	16.758833665449	2.50452860078664	Not allergic
143	14.314082099086	2.70612187400174	Not allergic
236.4	31.191686910427	3.07626483155618	Not allergic
150.071428571429	18.4699353136773	3.23815770973932	Food allergic
121.545454545455	15.5334739434055	2.68514694350684	Not allergic
147.428571428571	16.7507915676145	3.53494384052689	Not allergic
112.230769230769	11.4718867430532	2.84678662415681	Not allergic
156.75	12.0022452448332	3.37029068009435	Not allergic
156.75	26.4589971750946	2.3066239578675	Food allergic
143.954545454545	13.6612210159352	2.63760959743498	Not allergic
131.25	21.6262160213256	2.10646409261356	Not allergic
296.6	31.5567184532244	3.65780839744433	Not allergic
160.066666666667	15.5612940590327	3.62970481809687	Not allergic
171.6	8.83257731065616	3.25971336674463	Not allergic
143.333333333333	13.4913266088276	2.85321532157016	Not allergic
145.4	12.1084508128273	3.27913846160286	Not allergic
164.217391304348	9.57680380173547	3.73731315008985	Not allergic
179.5	25.1574890876636	3.27177949770528	Food allergic
167.0625	16.0025582797863	3.13325306323373	Not allergic
168.571428571429	21.1904488462408	2.83298672830782	Not allergic
149.5	13.856890016152	2.68352479647291	Not allergic
165.166666666667	17.5623468175692	2.63423809758377	Not allergic
113	12.2006020452061	2.2631965583166	Not allergic
169.375	17.5318264007734	2.95180872282129	Not allergic
164.428571428571	9.67222173153505	2.73001293702823	Not allergic
92.9090909090909	7.2443960782014	3.11700593154038	Not allergic
189.75	20.4196743687493	3.4967793005146	Not allergic
133	13.8160821507207	2.73125248816279	Food allergic
125.058823529412	16.4315147910566	3.0202987114581	Not allergic
123.434782608696	8.22690288873901	2.52497503804497	Not allergic
114.117647058824	9.89043989290244	2.56253790976081	Food allergic
150.142857142857	15.5299497599171	2.60377581700113	Not allergic
270.344827586207	22.6035398702255	3.47525350519754	Not allergic
123	13.2993883195731	2.74631151560093	Food allergic
109.666666666667	19.5384649747361	2.83578853001369	Food allergic
120	7.94904835761279	3.32171526434729	Not allergic
195.041666666667	19.1758874226489	3.51065661452241	Not allergic
116	13.0132048829741	1.68456442298746	Not allergic
201.615384615385	33.0588130980324	2.58214387699168	Food allergic
187.444444444444	11.5580558086304	3.80630220163856	Not allergic
136.071428571429	12.7845792123182	3.15399857547439	Not allergic
144.375	12.4528166178508	2.835055061396	Not allergic
184.730769230769	13.9358893463461	3.60093452312882	Not allergic
128	12.7621117879536	2.84822131914505	Not allergic
188.12	14.5072564986258	3.47069052847329	Not allergic
266.157894736842	33.3785096862325	3.29508562263848	Food allergic
171	22.3045271150177	1.7948554049458	Not allergic
156.95652173913	12.5292447788112	3.42038947539512	Not allergic
142.652173913043	8.66747463251956	3.53797861294827	Food allergic
104.833333333333	9.36759817585649	3.08884552297189	Not allergic
239.241379310345	15.7257998445561	4.01322230749349	Not allergic
157	28.6500655530227	1.78102426264508	Not allergic
211.55	26.47660468446	3.27718170437386	Not allergic
177.896551724138	11.1882350261249	3.46820952613067	Not allergic
159	15.9132670593733	2.98676257326622	Not allergic
133.894736842105	11.0145731500548	2.43666819292517	Not allergic
155.428571428571	16.7509321928204	3.53407252774852	Not allergic
142.352941176471	17.9121234631506	2.27432769054015	Not allergic
115.071428571429	12.7841810588058	2.89964163532264	Not allergic
239.55	26.476858026771	3.80693081806414	Food allergic
211.416666666667	13.0244045461843	3.70347588248841	Food allergic
180.230769230769	23.0023631351603	3.11478552105375	Not allergic
81.625	17.9608733214682	1.66151768546871	Not allergic
153	18.7961545225773	2.93277786675327	Not allergic
138.107142857143	10.7218643643668	1.06451825703734	Not allergic
87.0769230769231	5.59945249267944	2.27637584932595	Not allergic
116	10.4623722694052	2.76809400192986	Food allergic
163.8	10.5919136516221	3.17431096460574	Not allergic
167.214285714286	22.1347933240359	2.30552076490975	Food allergic
196.789473684211	20.0986942540935	3.715962259199	Not allergic
103.272727272727	14.5820418049496	1.80568517484511	Not allergic
160.363636363636	30.3274544774583	1.97718473097958	Not allergic
112.3125	10.51144914757	2.53780516547015	Food allergic
125.066666666667	13.3146364389745	2.91048514354085	Not allergic
190.153846153846	31.8579471603876	3.22460193750144	Not allergic
172.666666666667	14.3814643728691	3.18583465105478	Not allergic
121.75	10.4623843582843	2.43736075510318	Not allergic
156.571428571429	21.1902099065021	3.36239559572697	Not allergic
149.789473684211	12.7598467574971	3.49322995929973	Not allergic
171.647058823529	21.0439963361652	2.78342026581254	Not allergic
143.15	15.079119995362	2.82426363168762	Not allergic
118.363636363636	17.5154792356744	2.23781271369722	Not allergic
91.3333333333333	13.634683626287	2.7375905258739	Not allergic
152.12	14.5070261763906	2.21120196739926	Food allergic
133.058823529412	14.3183840854131	2.33862026507955	Not allergic
156.875	14.5880491991185	2.48091905313227	Food allergic
163.615384615385	11.0807320812214	3.58143267787788	Not allergic
150.615384615385	19.0753573621633	3.09137611567825	Food allergic
193.5	27.1387006007064	3.09072931556435	Not allergic
116	14.3135331816731	2.03414757445098	Not allergic
127.894736842105	9.91269746874999	2.84547229388284	Not allergic
116	13.8156951125364	2.69350474380815	Not allergic
169.142857142857	18.7065629801123	2.98146353897519	Not allergic
96.5714285714286	8.03488388530577	2.65476115396948	Not allergic
153.4	19.6476177283394	2.67768556067618	Food allergic
140.142857142857	15.5298364647961	1.80924936461479	Not allergic
137.0625	16.0021248485864	2.61172447916932	Not allergic
136.166666666667	30.5020526258017	2.62570911061719	Food allergic
148	31.271715428016	2.16995698292846	Not allergic
153.444444444444	13.4108793488957	1.57640878388721	Not allergic
178.75	20.7770902972469	3.38870119452907	Food allergic
181.315789473684	18.6551010550199	2.98612879771481	Not allergic
102.071428571429	9.95466193424686	2.13417956233096	Not allergic
96.0714285714286	9.95452481834399	2.35635976465475	Food allergic
172.4	24.1606187466545	2.9384188880673	Not allergic
157.64	12.483726516457	3.16308080443533	Not allergic
208.125	24.2705987480145	3.7281826811049	Not allergic
113	13.0131297462422	2.56341342097661	Food allergic
125.058823529412	14.3182526917801	2.28923859915693	Not allergic
119.545454545455	15.5334076635567	2.2990816082447	Not allergic
68	7.95871701159102	1.58030492528087	Not allergic
172	17.4045868338534	3.37908288595517	Not allergic
180.416666666667	15.6833126249482	3.61619326746237	Not allergic
195.384615384615	14.4388918161959	3.55507964530832	Not allergic
126.545454545455	19.6050716115721	1.69918764895299	Not allergic
124.884615384615	8.50646396996097	2.78792763324864	Not allergic
200.333333333333	45.3049855411417	3.62324224951395	Not allergic
124.090909090909	21.8010965873963	1.45320962670284	Not allergic
169.4	21.4019486473355	2.1907684029926	Not allergic
142.285714285714	14.9260678353955	1.8358182485207	Not allergic
144.555555555556	12.8590559113153	3.10755065387309	Food allergic
160.157894736842	17.9512897188641	2.42531333406079	Not allergic
199.785714285714	13.389344029964	3.84488069859638	Not allergic
110.4	6.95484911176884	2.58870769082788	Not allergic
160.375	17.5317048923708	3.43390235160171	Not allergic
145	13.177930284643	2.38440153029034	Food allergic
195.5	22.9084734809165	3.58701389385056	Not allergic
133	29.0257567120704	2.48355034463516	Not allergic
173.882352941176	19.4498808308088	3.18317162560679	Not allergic
85	10.6536651427164	2.18855720756688	Not allergic
125.9	9.42249868945704	2.5391571442365	Food allergic
158.076923076923	24.0357821022905	2.7889261839715	Food allergic
90.1111111111111	15.8017088702009	1.29575196163081	Not allergic
192.090909090909	35.7834463531072	3.00872783531953	Not allergic
69	10.9899286898822	2.37320701214358	Not allergic
113.4	9.91647124533882	2.66161675308417	Not allergic
228	18.7395728645298	3.82891969450196	Food allergic
130.066666666667	15.5607986360565	2.82228502066014	Not allergic
167	16.3468770479733	3.16361920804759	Food allergic
206.461538461538	29.5194789403104	3.50313941285039	Not allergic
188.142857142857	15.5302704399862	3.11473745036025	Food allergic
166.416666666667	15.6832152744642	1.84613254880203	Food allergic
168	16.9975539863198	3.61956469420493	Not allergic
184.4	16.1105703881003	3.58964519681621	Not allergic
197.130434782609	19.4340678699207	2.69297818509781	Not allergic
122.588235294118	12.3340452177486	1.9810752609484	Not allergic
126.473684210526	9.38033732313921	3.45166817462092	Not allergic
103.090909090909	13.6582225749518	1.70288235249766	Not allergic
183.214285714286	22.1350816703383	3.03735013770645	Not allergic
181.04347826087	16.9853614078748	2.64357170239611	Not allergic
212.142857142857	23.5926287613284	3.07819759821166	Not allergic
101.4	11.9029710377967	2.05658114545855	Not allergic
240.833333333333	15.1876403060417	3.14376328192331	Food allergic
122.333333333333	54.3158442462783	0.928911933062803	Not allergic
124.25	10.9995855024109	2.63761444119693	Not allergic
130	15.260805844123	2.65708035844218	Not allergic
198.47619047619	20.0506383191465	3.41212333244522	Not allergic
170	25.0908791981252	2.18322200090869	Not allergic
137.772727272727	9.52149582658171	2.90784501293404	Not allergic
158	24.1051817373061	2.80658766436316	Not allergic
102.5	5.85616643682044	3.06027952267936	Not allergic
160.15	15.0793002385948	3.23803797212576	Not allergic
122.8125	8.7133615217301	2.39429008218058	Food allergic
105.666666666667	19.5380389776244	2.81937342346329	Not allergic
50.6666666666667	6.41140849200443	1.42706946200279	Not allergic
167	16.9975440723364	2.58762808765179	Not allergic
221.272727272727	22.4226953707992	3.72622541476531	Not allergic
98.8666666666667	9.28879690890867	1.88864489801935	Not allergic
163.217391304348	13.5878774906863	3.61875644035007	Not allergic
212.1	12.0655840525437	3.5132844683305	Not allergic
114.1875	13.1308492664001	2.35759155823004	Not allergic
188.461538461538	29.5190953181892	3.00328224125649	Not allergic
168	16.769250220044	2.93184056231597	Not allergic
97.0833333333333	11.6542763655427	2.31303722965975	Not allergic
137.913043478261	9.11734376492825	2.99522886843055	Food allergic
210.04	17.7872836261385	3.53089640301098	Not allergic
178.137931034483	13.3744390209523	2.81496731885771	Not allergic
136.2	16.343967321577	3.24629739687322	Not allergic
152.894736842105	11.0147407396983	2.35235981016227	Not allergic
70.6	8.7441248912235	1.91998876379016	Not allergic
167.275862068966	14.2951055327089	4.03344836639349	Not allergic
129.6	20.5978309530187	1.10634076962644	Not allergic
206.3	24.8954721968965	3.06915707091579	Not allergic
68.5	3.91590664055187	2.24941188765105	Food allergic
206.153846153846	34.2802855445108	3.09437579515938	Not allergic
112.2	12.6001524605111	2.22011214924504	Food allergic
180.555555555556	19.0245399307329	2.91007897716866	Not allergic
217	20.7108578126645	2.84597484629739	Food allergic
113.333333333333	8.27988353753496	1.59841046183719	Not allergic
142.833333333333	16.8742352471144	3.10078256062259	Not allergic
191.75	38.2775882957253	2.76117632012389	Not allergic
188.05	21.1376687829187	3.27141775405208	Not allergic
148.75	9.89655921385006	2.89529587669297	Food allergic
167.5	24.0396196219317	3.33270283145487	Not allergic
122.5	13.856564144764	0.822292652273862	Food allergic
163.153846153846	20.0257784890374	3.07249507308148	Not allergic
206.47619047619	20.0507003718736	3.77050991102114	Not allergic
112.4	11.9032163780362	2.19976206534572	Food allergic
227.954545454545	21.7335248357814	3.2059487140081	Not allergic
235.95652173913	26.9202861299537	2.88497450703578	Not allergic
240.391304347826	24.7696287773148	3.21143606669927	Not allergic
66.4285714285714	7.25456133072854	2.37843184205816	Food allergic
110.083333333333	11.6546611195528	2.43161514039459	Food allergic
106.866666666667	9.28894266914161	2.62563979139819	Not allergic
109.666666666667	6.7847546951196	2.64432777036026	Not allergic
137.105263157895	8.86049310689155	3.5323943697754	Not allergic
127.714285714286	8.50662659239129	2.73333402020733	Not allergic
204.055555555556	14.7961050166908	2.85165548124728	Food allergic
204.230769230769	10.6322693179163	2.16696538057346	Not allergic
270.275862068966	11.6124564146744	3.6195045017575	Not allergic
258.774193548387	11.2745734292077	3.48216479096494	Not allergic
168.9	9.42278905301377	3.10834017523374	Not allergic
228.243902439024	7.20022703750883	3.26041480670309	Food allergic
202.37037037037	8.59964555436742	3.28145394504591	Not allergic
240.785714285714	10.3021538689058	3.05201540097243	Not allergic
209.030303030303	7.12891355840653	2.43918469898789	Not allergic
146	8.65606907322206	2.34183211060433	Not allergic
224.222222222222	8.20683436846297	3.28094217793053	Not allergic
238.162162162162	7.00543661011986	3.0336109706896	Not allergic
281.15	18.3333628470929	3.49413604920305	Not allergic
167.5	6.69217368574163	3.29615155387806	Food allergic
144.428571428571	11.3316577027674	1.20714989349439	Not allergic
280.894736842105	9.92108209407313	3.69571846739996	Not allergic
189.607142857143	6.14876192092683	2.99331628332723	Not allergic
206.777777777778	15.8920840327144	2.92787434838241	Not allergic
312.509090909091	7.98857226211127	3.02643883165759	Not allergic
112.666666666667	7.51196440188918	3.32131136148646	Not allergic
225.322580645161	8.96766655028287	2.01407929380376	Not allergic
433.885714285714	16.7341087073918	3.71768991487176	Not allergic
155.714285714286	8.30732942527131	1.06166358851357	Not allergic
244.047619047619	16.1448974301819	2.70326356403401	Not allergic
145.5	6.30750689040365	2.94335956225637	Food allergic
197.368421052632	10.4578961991585	2.39915296287599	Not allergic
159.055555555556	7.76827611810983	3.01614405110996	Food allergic
224.333333333333	10.2457418572837	2.95133207225252	Not allergic
303.527777777778	8.42941385347547	3.84487916769512	Food allergic
105	5.24871285683308	2.5686201832918	Not allergic
230.2	11.0527356224704	2.9160681729712	Not allergic
148.333333333333	8.28017343871571	2.48930244361503	Not allergic
293.025	10.4085515494932	3.8955296096286	Food allergic
187.9375	11.1433970951214	3.05288747791253	Food allergic
229	6.71062497279746	3.80755009923143	Not allergic
181.153846153846	18.1467396537473	2.99704705517496	Food allergic
177.869565217391	11.5078942403538	3.13410860744295	Not allergic
270.428571428571	9.67241585296484	3.56724784017871	Not allergic
326.357142857143	12.5306172236128	3.78186796922363	Not allergic
274.428571428571	13.3948867101728	3.44821589571823	Not allergic
163.9375	11.1432256356762	2.6013992120524	Not allergic
333.875	11.7440809486379	3.17409431359256	Not allergic
298.774193548387	11.2746302257036	3.85479947611729	Food allergic
206.384615384615	14.4389394494857	3.1806262872594	Not allergic
224.51724137931	9.1684016381928	3.46770945288553	Not allergic
219	7.94949633682112	3.54540660534167	Not allergic
154.789473684211	8.35311649415046	2.59406342712598	Not allergic
226.285714285714	6.45931917305069	3.18687217595701	Not allergic
246.5	22.9089354604286	2.58232599601415	Not allergic
226.025641025641	7.82767795658363	2.57512109754679	Not allergic
300.885714285714	14.6096696846972	2.91072078341843	Not allergic
222.666666666667	14.3816814912466	3.55761071208844	Not allergic
203.352941176471	12.981841693677	2.45807127508992	Not allergic
201.756756756757	5.87021299362457	3.4204934710694	Not allergic
254.6875	30.9782415929491	3.72835680429292	Not allergic
211.333333333333	10.2457104968448	3.02018781860885	Not allergic
107.75	6.04007841419408	2.94081454016875	Not allergic
224.884615384615	10.1915194392387	3.25703327517639	Not allergic
187.04347826087	6.96272452046436	3.33972345727511	Food allergic
237.030303030303	7.12894860409946	3.51380395220721	Not allergic
165.25	10.9999262371169	1.81158663935022	Not allergic
134.111111111111	12.6066878878336	2.84749050459887	Not allergic
271.730769230769	13.9361801992018	3.39095766015272	Not allergic
300.384615384615	10.0032870073652	3.54737539610623	Not allergic
294.9375	12.1213172627382	2.36697763131286	Not allergic
256.90625	10.9294569403364	3.48451295748744	Not allergic
225.5	7.43495784634256	3.88001910089459	Not allergic
351.078431372549	12.39593827895	4.12245580302344	Not allergic
162.75	9.89667066728902	2.7728475008769	Food allergic
365.085714285714	23.3402435556466	3.93136830393909	Not allergic
249.941176470588	9.58888677662086	3.30889657738501	Not allergic
277.384615384615	6.68118739453064	2.59193103220145	Not allergic
263.117647058824	9.94437356094165	3.38819117038082	Not allergic
260.533333333333	12.4928505069398	3.3034618429025	Not allergic
294.236842105263	11.9874785639437	3.2224939602052	Not allergic
251.47619047619	14.3334643430862	3.58326642296879	Food allergic
258.6	10.0218902923767	3.64073764326522	Food allergic
