# Supplementary material for: Maternal carriage of Prevotella during pregnancy associates with protection against food allergy in the offspring
Source: Nat Commun. 2020 Mar 24;11:1452. doi: 10.1038/s41467-020-14552-1 (PMC7093478; doi:10.1038/s41467-020-14552-1)
Supplement: Supplementary file 4 — Source Data [file 41467_2020_14552_MOESM4_ESM.zip › source_data/Supplementary_figure_8_raw_data.csv]

acetate	propionate	isobutyrate	butyrate	isovalerate	valerate	caproate	Food_allergy
3.84025955657667	2.35634773104146	-0.000714855448282821	2.43801470785424	0.0667013679971242	0.595397738172107	-0.229407139188724	Not allergic
3.68533706224595	2.42054571288142	-0.10946385618979	2.43663002873273	-0.0239261409048558	-1.91313081015825	-3.4886252526461	Not allergic
4.46409164227364	2.93694247679108	-0.358514091276724	3.5435048640083	-0.57663132966537	0.721032836299379	-3.40383384407689	Not allergic
NA	NA	NA	NA	NA	NA	NA	Not allergic
NA	NA	NA	NA	NA	NA	NA	Not allergic
4.7370547483317	3.31717183355472	1.00459596147538	3.83600139728663	1.14062953658834	1.56694652525299	1.76185668766574	Not allergic
4.0417840441931	2.74828367047551	0.310104133680481	3.0219451445998	0.31261277864684	0.81476016149259	-3.391195715493	Not allergic
NA	NA	NA	NA	NA	NA	NA	Not allergic
4.42678554137547	3.03692018511844	1.17275476260759	3.4813051026069	1.4504630482523	1.21292777858991	-2.1085567455257	Not allergic
3.36415417601767	2.29602282835711	0.610395916390142	2.02211937325637	0.898164398012754	0.605046246582253	-0.587640183631024	Not allergic
3.14824930541905	2.30462640809198	0.353146727095292	1.77011541755018	0.647641578804699	0.361927972593001	-3.44233661399701	Not allergic
4.95931392913929	4.06118166870578	0.735526170333759	3.35275234293009	0.692358119333	1.25092061526155	-3.40120963173719	Not allergic
2.41798965788561	0.762002915977509	-0.424960055742586	0.754006174908992	-0.0864955936650845	-0.587237555690181	-2.0783418265882	Not allergic
3.80374381235001	2.82477394998648	1.12668976775484	3.23953565328995	1.40265044315136	1.29765550596036	0.344982422051706	Not allergic
3.86129862286378	2.59008157322466	0.358225271559586	2.0874625869152	0.525985903788274	0.327816022323595	-2.61489893188736	Food allergic
3.70408245068137	2.46288536809734	0.669625758108574	2.48671534644294	0.898029526376761	0.7770469632238	0.0534428474421303	Not allergic
3.13450133187853	1.62575700868708	0.400495111443214	-0.750738645800177	0.813279942335307	-0.195744567666636	-3.28464798662755	Not allergic
4.10777610385127	2.36058849417606	-0.111181614314448	1.9157965961109	-0.240127045353366	-0.0964436229083408	-3.35339244552766	Food allergic
NA	NA	NA	NA	NA	NA	NA	Not allergic
3.62773290705572	2.33996256996924	1.00392252636504	2.96820083781546	1.32252319882054	1.15154917661546	-1.99322824974204	Not allergic
2.9466577789665	1.19538240225031	0.203473926372825	0.683059621791458	0.598815456911233	-0.0406933152997812	-1.88340670979284	Not allergic
3.26654921329472	1.711006756783	0.270636264634378	1.38670972484443	0.57373658990418	0.0456176131376618	-0.946763496151787	Not allergic
3.49943756783274	2.61686459686272	0.103476201452376	1.97395960198374	0.224000464059589	0.275712927163376	-3.57179351470603	Not allergic
3.77040814946838	3.20866697140094	0.967141172216327	2.78760965356522	1.13731588095795	0.915646124159236	-4.83026986176688	Not allergic
4.29944867011747	2.58828179590336	0.0913260719580217	3.22358925916355	0.0911163068913878	0.616573702311618	-3.11969858632838	Not allergic
3.90879239261361	2.9658178660924	0.66095823051008	2.36042513558344	0.756954825297418	0.850335314079106	-3.20327008041249	Food allergic
3.44436800798626	2.43741882470675	0.0856500341160962	2.05429418070709	0.343164933336561	0.176108042835709	-4.32368791766585	Not allergic
4.35792439527896	2.79623627675201	0.131813129756025	3.01483725559151	0.255948728858026	0.798625534274595	-0.113503345359182	Not allergic
3.64848984006211	2.56199808365719	0.187957478442582	2.4821360652608	0.325918527343318	0.560899420868903	-2.58317326674904	Not allergic
3.65110006575286	2.74861097750798	0.769677341843644	2.31325249342404	1.01986975762073	0.806684370913975	-0.505242836563253	Food allergic
NA	NA	NA	NA	NA	NA	NA	Not allergic
4.14354329371019	2.75730673269592	1.62761270572321	2.68466031126662	1.98618206774016	1.39907373102019	-1.29900784865017	Not allergic
3.89123063449729	2.76055997860738	1.1083694985644	2.94872981298983	1.38863788791456	1.79401705230194	0.972008766643826	Not allergic
3.08646965037682	2.08906428175229	0.224898171068252	1.8933369833502	0.498345793625239	0.27696681861961	-2.89446033675524	Not allergic
3.97070841171038	3.0985788017919	1.36046085608417	3.2414675003276	1.61278552292836	1.19503654462877	-2.2226031563978	Not allergic
2.78800841289838	2.11398286199325	-0.175464528042771	1.87044014206081	0.0401155050153059	0.0110408251569747	-3.77375887987294	Not allergic
4.48786755741774	2.90146071419667	-0.151592895415207	3.19554852681162	-0.183495285343893	0.548192793244974	-3.00891186405812	Food allergic
3.68989898421645	2.3341035272999	0.314779571471093	2.50221138871515	0.49952778282877	0.442276318174855	-2.41073680040586	Not allergic
3.93182727978179	3.46759454944542	-0.499749425289531	2.91661173638384	-0.38182568895574	0.740635593056293	-3.78417140608439	Not allergic
3.21195327924364	2.50568739334371	-0.212817993837654	2.03932446791539	-0.211186645870127	-0.0177687330620479	-2.22601236798361	Food allergic
4.03447556630683	2.93349973160155	0.292863998054083	2.6078339126711	0.248400843467454	0.773277176731422	-2.46674413144138	Not allergic
3.25283324964962	2.11716789363909	0.661018900535923	1.82553644981175	1.03346857110278	0.684145335252115	-1.35444036959883	Not allergic
NA	NA	NA	NA	NA	NA	NA	Not allergic
4.30555233805842	2.82910131299756	0.681888741506184	2.67709801989224	0.876599639309822	1.16261282136585	0.841851369432121	Not allergic
3.56571954833984	2.79583150384515	0.107497520635278	1.87756042784573	0.227878881918274	-1.05240310951969	-3.52610615896985	Not allergic
4.22737489808865	2.76427330730794	0.982110307111421	3.21372618822045	1.23252961930897	0.914006444876032	-2.39047578737902	Not allergic
3.56046710821254	2.44981697878489	0.929320790740385	2.99949468679231	1.23408798574046	1.03240129417079	0.734579484803328	Not allergic
3.76396116096269	2.13848259266251	-0.369471181975463	2.25510584220208	-0.254017200338053	0.520601622592531	-2.7722591605512	Not allergic
4.30162255858965	3.45085764337738	1.49243792011924	2.90805072659608	1.70722716225801	1.33946293986044	-2.75050865889838	Food allergic
3.45347941042407	2.46637609806051	0.636292714640794	1.99117413075519	0.837926211922223	0.3729890227311	-2.82526161204214	Not allergic
4.14517006637953	2.54579813795323	0.174546240547365	2.66717869146721	0.0676878069272077	1.06108672992839	1.11411053467361	Not allergic
3.78612580378564	2.48700478050489	-0.0191291613253044	2.33192289994414	0.0698728308757672	0.222727784895329	-2.8889555412046	Food allergic
3.57396542080661	3.08209270539146	1.31996375515711	2.79001426179432	1.58731718321455	1.32439257407504	-2.14898799493633	Not allergic
3.68860551659648	2.66476051154775	0.915669619023498	2.51846859380353	1.14420407363018	1.02745282180753	0.360529176831425	Not allergic
2.78530373032373	1.14652578296049	-0.19885139694531	0.693701926659871	0.198559176865879	-0.325045000889565	-2.48235864271686	Not allergic
NA	NA	NA	NA	NA	NA	NA	Food allergic
4.1046975347765	3.11631441029146	0.362944171202253	2.94889713208169	0.477968326666662	1.0213338291601	0.37388265833912	Not allergic
2.69970164871669	1.65258843223392	-0.178222636855813	1.22921794717018	0.0660257271982046	-0.299370152717237	-1.63466541680358	Not allergic
2.5102328827368	1.65693724383728	-0.320030224381278	0.979412524926248	0.130212754531635	-0.054076321311681	-4.51725830623947	Not allergic
3.08423698496453	1.72407352904849	-0.323329022311126	1.26597921926168	-0.134106346450229	-0.118524065150932	-0.843819593244675	Not allergic
3.97102219400224	2.73256816429592	0.875215830375626	3.18034171115157	1.11992429914797	1.00129081757282	-1.71518455818611	Not allergic
2.22290804845759	0.51763014044311	-1.07417764105516	-0.23655628876003	-0.717582465261978	-1.00461103786498	-2.87400433593206	Food allergic
3.00536562348094	1.35157187774438	0.264529687476641	1.47076539541958	0.541400608548249	-0.0372886815289248	-2.69636380382737	Not allergic
4.20989619162376	2.93317951282185	0.745464213248576	2.67321745738107	0.855805467846972	0.921705684519603	0.382769704766977	Not allergic
3.95501300971593	3.12243963535282	-0.92302991423768	3.25299717372005	-1.00297670726717	0.493314250740806	-1.98916627032653	Not allergic
3.82457671205791	2.80351539919361	1.42048955884402	3.13376302262622	1.72196322154942	1.47658421012561	-1.51074817703914	Not allergic
4.23823211299422	3.70629428190417	0.254406764299857	2.96372573555	0.414277828431409	0.789965086809664	-3.55412278245046	Not allergic
3.77094436959248	2.65343849458971	1.00946550604918	2.71480844596582	1.21671986424831	1.25557492552158	0.23830901218142	Not allergic
4.36359727751049	3.03257246320052	0.395974952025011	2.74240924366853	0.482376703577431	0.686975826869688	-2.01094234936573	Not allergic
2.87911699330578	1.0127819957422	-0.442633426066097	0.749479592242909	-0.0841328258144147	-0.490235316575008	-2.31237198880345	Not allergic
3.70569242074655	2.26031399694982	0.577545570114548	2.49474781626711	0.8833126846714	0.65875628503716	0.386976916562688	Not allergic
2.5693265328672	1.70424520217405	0.278351174710304	0.798133036041412	0.666004631825347	-0.228635064610198	-3.27956044848471	Not allergic
4.29724751434444	3.57073141435166	0.882029832882339	2.80831077413223	1.16703662523637	1.57782131378107	-1.6495177345158	Not allergic
3.86030680057394	2.29808776515865	-0.502438229834282	2.5838332370464	-0.633088761358904	0.339553769532238	-1.87422619245487	Food allergic
3.69525498714281	2.48492889954047	0.302383992642761	2.22575360466559	0.448987900189062	0.54380279032937	-0.197710737130886	Not allergic
4.11630236545733	2.73562146315062	-0.050797648819059	2.63178164014633	-0.0720632087234569	0.885585473502853	0.723731912666109	Not allergic
4.07314368683252	2.28471705617039	0.374821072547236	2.3662557063586	0.467651866017171	0.467935993158712	0.0945091317782796	Not allergic
4.02265153072484	2.20243837296241	0.209437977554095	2.73921877492711	0.384816927432461	0.843744167780477	1.26147473915579	Food allergic
3.73591558085876	2.55933849210916	0.46126556330245	2.25949818131761	0.737701624815356	0.379772050239263	-3.38512815602162	Food allergic
3.00041459436058	1.71563882685794	0.481919477698064	1.88510813561306	0.82035543672594	0.337769394947463	-1.31719193296782	Not allergic
4.0664290583592	2.43577321420768	0.351655105606157	2.51158395823262	0.298322561130842	1.04844316917666	-0.759487345015948	Not allergic
3.75926356737509	2.24051544700789	0.525450516759747	1.32083784542088	0.728728442398982	0.288733219802783	-3.82149917101252	Not allergic
4.26909705971175	3.43926290861394	1.54004142379042	3.27027560958545	1.75352738188986	1.42123556966503	-2.28580890348929	Not allergic
3.95675219212204	2.50965243169657	0.681554747194132	2.68967215460878	0.921450238697815	1.04015214559323	0.714705765260144	Not allergic
3.52806882933828	2.6396967679881	0.0970505735310893	1.42968782258326	0.102029644460405	-0.0206638136106882	-3.61986927077684	Food allergic
4.04354484775832	2.50059486041613	0.264129628372189	2.68654794225027	0.460457333009588	0.704218516515409	-2.30775563724907	Not allergic
3.99512596114699	2.2088316208913	0.543535765995213	1.87655256821285	0.843586739832795	0.0579479132143953	-2.41146843987494	Not allergic
4.24784118534375	3.53556375059692	0.680494420933279	2.86875177687931	0.862516720946858	1.95413335987487	0.119592065042243	Not allergic
3.87525227262055	2.88181536727895	1.41168870305038	2.81347097494448	1.695300458103	1.74647518975663	-0.424519006172044	Not allergic
4.05811907090999	3.08070520766325	0.487953560968715	2.79925913379328	0.523225032386371	1.12113819792763	0.0186589343129338	Not allergic
3.38690124378732	2.27139824971259	0.280812128332125	1.92699103448965	0.520893492265794	-0.00788090289703066	-3.52509257480438	Not allergic
2.93394021742623	1.49265820077981	0.212540092819611	0.831117388302066	0.628969074465069	0.148647823993169	-3.60209177881033	Not allergic
4.26342502188714	2.97571327385099	0.194316001642323	3.3833686908708	0.236265086204181	0.824065743967178	0.437927974260841	Not allergic
3.96940795693983	2.5171168691895	0.429419236704228	2.36659362996482	0.634802769585701	0.332138430664229	-3.49234435664251	Food allergic
3.7868932939153	2.39362169953315	-0.144832703983894	2.86998399944413	-0.1175280519175	0.582394542392557	-2.51763358538843	Not allergic
3.61860215095482	2.51483666143996	0.239215227259135	2.09822907060462	0.539968611413288	0.398938925495773	-3.10543875257814	Not allergic
4.2760359621756	2.95067240567005	1.35703173126497	3.55438268137423	1.65073086163779	1.35881465381183	-1.79489841055378	Not allergic
3.0640086284042	1.83686944121849	0.268956105848411	1.70986997117536	0.570225363956416	0.339018278418617	-0.694823885444278	Food allergic
4.54728242741739	3.1572991424859	0.528757266567642	3.32997069563967	0.616987366355775	1.06041123148894	-2.84548285662351	Food allergic
3.56359924097415	2.71760144242876	0.198245675658817	1.96417487169304	0.334458710838057	-0.0222972462723234	-3.04727296696321	Not allergic
4.24208095729548	1.80201914166912	-1.27853921487982	2.87692244217326	-1.31873627845031	-0.494284961223574	-0.400422926298889	Not allergic
NA	NA	NA	NA	NA	NA	NA	Not allergic
NA	NA	NA	NA	NA	NA	NA	Not allergic
2.44141529708805	0.888027174041291	-0.328198433127263	1.05744058022729	0.0780151150346229	-0.129908284016408	-0.750832227164236	Not allergic
4.12347790179896	3.24271605477145	0.916581929472019	3.19980529272496	1.12334857510151	1.39112696525562	-2.33949000887693	Not allergic
3.85013217605917	3.00449675304844	1.3613978233632	3.19266761033322	1.63322287420968	1.35158373222949	0.68711276001222	Food allergic
3.67774514713757	2.48874685010437	0.399329389694228	1.74738880715637	0.717625526294374	0.490809368452971	-0.770976492934471	Not allergic
4.22925140431549	2.94443376862655	0.693622217711929	2.93623202564224	0.684436452082189	0.82227161429022	-2.9048349798613	Not allergic
2.81671576905268	1.85118646437195	-0.100926792484148	1.18341209415753	0.159296758877167	-0.293775506436547	-Inf	Food allergic
3.27050321743874	1.97515761296093	0.394156472509975	1.9651002218315	0.67665569039386	0.305918105632884	-0.876377758388359	Not allergic
4.46806088025941	3.64051756946973	1.00315549478313	3.27171864212488	1.16285088983418	1.46285038969395	-2.30828242199464	Food allergic
3.77503428312106	2.73311601233799	1.09397304399468	2.01343328768053	1.41632373223818	1.11314326743201	-3.68691658180885	Not allergic
4.36815832518145	2.6803879033586	0.0771005684387785	3.21299214994953	0.021885750205929	0.226628432057535	-0.811412247374683	Food allergic
3.62561015384135	2.11764154177505	0.372920290824421	2.00633389019237	0.593421868387205	0.313376500130969	-0.756078780154449	Not allergic
3.97163917539849	2.25966235178313	1.22110610743827	2.0486494437417	1.56349853391113	0.889131763326827	-0.977716316563227	Not allergic
NA	NA	NA	NA	NA	NA	NA	Not allergic
2.73960752277212	1.61933626173823	-0.165041532115416	0.726091410816334	0.117363480988965	-0.630017876903066	-2.12444309171974	Not allergic
3.31736469274095	2.48845410013898	0.351321861725831	1.68078580335131	0.484796178012214	0.227305836972406	-5.07312014944972	Not allergic
4.08138842612579	2.58915111789638	0.251138179416654	2.7276219520753	0.429079936846093	0.367417594487101	-0.790990046908897	Not allergic
3.92977099398727	2.6381502040155	1.06037382894594	2.9274846956953	1.38074650015922	1.21390701623731	0.427393709213807	Not allergic
4.11266174037957	3.28599507555673	0.662173356146574	3.35239613743134	0.865249068982639	1.21104932657569	-3.12673997337181	Not allergic
4.29199082961812	2.63368032798876	-0.502147256631311	2.60498830086189	-0.609161370986864	0.284041528706781	-0.672115837855576	Not allergic
4.30275156874635	2.6236330561808	-0.00359154187211748	3.40540362301282	0.00709507035492318	0.640461812424029	-0.113017320985905	Not allergic
4.13008948218335	3.11294234509778	0.0508974660578525	2.90197836213557	0.151217811742621	0.259328738840883	-2.9789832842604	Not allergic
3.95707600461132	2.52181780694322	0.19326396962844	2.14800859752017	0.164386514474795	-0.113981996268143	-2.81464140708213	Food allergic
3.34933627697804	2.33124591936037	0.664585295731066	1.8675146756129	0.948838034969033	0.413782290919236	-1.48209859494881	Not allergic
4.0781012849175	3.14789685381916	0.726267448779842	2.87098289165574	0.774616884973772	1.00508818621093	-2.92774424008104	Food allergic
NA	NA	NA	NA	NA	NA	NA	Not allergic
3.50884621711799	2.67721683428155	0.619429432258991	1.81625591623775	0.800219460313304	0.57219908513209	-2.99375936102643	Not allergic
3.1773925700969	1.47187313951334	0.23508927618255	0.131536115883134	0.566198190596664	0.032182832189831	-5.03522827252528	Not allergic
NA	NA	NA	NA	NA	NA	NA	Not allergic
3.36306811266694	1.07923050280575	-0.615997805307948	-0.414824500899627	-0.173221218765526	-0.910288183269084	-3.55142950407366	Not allergic
3.07385597187557	1.37192990960477	0.316787252404815	1.04217229905261	0.660939280053982	0.0531714096244924	-3.1181130827908	Not allergic
4.51346703801573	2.82730320767362	0.315050054267745	3.87047643596686	0.448263963351036	1.02034915217364	1.64703309358736	Not allergic
3.87235024611739	2.67379017138785	0.490456229087517	2.3213820186634	0.709314088985701	1.03754910819889	0.507038541814956	Not allergic
3.75078454989121	2.4871386570056	0.512571019675965	2.54365248818781	0.66643116476931	0.644560903104205	-2.31910233468465	Not allergic
3.07023511059545	1.45052721835951	0.533447684486449	1.34044050926291	0.937195614209086	0.340395886173833	-3.11473031453049	Not allergic
4.52397449054621	3.51860407984581	-0.490593987200259	3.2244117135219	-0.631579417758472	0.648588944139154	-6.59200301171527	Not allergic
2.97246738253396	2.45609239446926	0.64848166332703	2.69272029625331	1.01945349023168	0.843379034667378	-1.70924487763995	Not allergic
3.96735121657955	2.84347865150755	0.53620947056967	2.50920951163867	0.67464771577853	0.852280924276278	-2.58633262258777	Not allergic
4.04006088882405	1.15994752852396	-2.32720397605251	1.25151956722087	-2.82935104135913	-3.37581882877287	-4.87355948658809	Not allergic
3.13518856052564	2.01154917602129	0.34098482527471	2.03574182977073	0.654044644423485	0.339917224402211	-1.29178970566321	Food allergic
3.72244862639104	2.17586247936416	0.188241830670739	2.29104337285238	0.279920705817386	0.707891053515395	0.455843217174688	Not allergic
3.45617332675994	2.65645959936531	-0.0932335015939394	2.1291839784842	0.0668708616157023	0.766782094410658	-5.76166654583941	Not allergic
4.19239087418839	3.00113480357225	0.795427918567468	2.93301806068704	1.0532735464835	0.46686846976526	-2.90529301015259	Not allergic
4.10801451784099	2.55847738241631	0.361585736235969	2.8722273616413	0.32520803301513	0.532038667721517	-2.94414053270602	Not allergic
3.51665522726924	2.05734803006084	0.343951412015631	1.28716226960658	0.644594758127707	0.376593162593189	-2.09182178157221	Not allergic
3.95329824121906	2.87580540402708	1.03290569003801	3.09823376108308	1.29072643560199	1.08169438455419	-2.50366824906193	Food allergic
3.02157753865831	1.3173569791648	0.463177949706117	0.452718536548306	0.820529550383857	-0.00289047339622853	-2.81945031849241	Food allergic
NA	NA	NA	NA	NA	NA	NA	Not allergic
4.21947842533569	2.82748964193956	0.950997503273403	2.71554213302958	1.25045158501977	1.09601318057776	-2.67949306540969	Not allergic
3.71870656987075	2.72436315178232	0.602670351275362	2.34355466062485	0.795326305958118	1.78318015526823	-0.763920006655203	Not allergic
2.33657967367573	0.679398397713499	-0.42152150489665	0.0689721779395082	0.00624694713172619	-0.408678249723227	-2.62783518212127	Not allergic
3.60348633975801	2.32133128010081	0.801686019991411	2.66032764683446	1.08355171205604	0.744430899901655	-2.22523162886589	Not allergic
3.634685087261	2.32896321115077	0.647747380106813	2.33282958242848	0.957666313936548	0.634056990276084	-2.69610283100653	Not allergic
3.7446993989927	1.96793352994038	0.930122746956539	2.41394156691292	1.28959687945719	0.875966071995856	-0.501571607891099	Not allergic
NA	NA	NA	NA	NA	NA	NA	Food allergic
3.09053359663997	1.97353368181205	0.246645211099301	2.31867387169963	0.536768186550352	0.302276897951994	-0.0353338527914444	Not allergic
NA	NA	NA	NA	NA	NA	NA	Not allergic
3.61793628023735	2.43230012506978	1.07063816948619	2.16139681538625	1.37504525146856	0.742206356161605	-2.58712820381135	Not allergic
NA	NA	NA	NA	NA	NA	NA	Not allergic
3.2499781343185	1.18378397446314	0.365360078729189	1.31585102750687	0.764575583730286	0.273778032732146	-2.70533541945883	Not allergic
3.25265100722628	2.01688171496797	0.55964973021652	2.10142026769207	0.879588613995408	0.598981051080411	-1.51357870155674	Not allergic
2.9494648545853	1.96090406212721	-0.250132023311545	0.80785424582182	0.104522975018563	-0.1707278720363	-2.69557741570031	Not allergic
4.17998212790943	2.699122534483	1.38505394211824	2.89027786459944	1.59642184982397	1.14076900804671	0.544165791895412	Not allergic
3.68425183819691	2.2047278461668	1.29227410650423	2.29844263484945	1.61898501348621	0.718065474999326	-0.497913610420128	Food allergic
4.40804997121436	3.35080133375138	0.98819977386634	2.94434239555503	0.950322621722114	1.1006921575738	-2.96594578849628	Food allergic
3.78508586854364	2.7397277927221	0.883705596101341	3.14856940534035	1.23925358343004	0.889055517609986	-2.97140848994828	Not allergic
3.76761533133333	2.66976318525124	0.0828923972945457	2.22132459161066	0.295668843118434	0.91496617503593	0.148159712624431	Food allergic
4.11332632982931	2.90667010421743	1.28364023543819	3.01150374744243	1.51444321885876	1.42026801519613	0.756511809830988	Not allergic
3.45145754421942	2.0394595328145	0.368942676649713	1.61609911726561	0.714456906905731	0.199348685628469	-1.99610788589052	Not allergic
4.02166173048345	2.91761082740832	0.911750882334109	2.75670734055123	1.12807768848953	0.892125572156057	-2.41858770205092	Not allergic
3.80693591905179	2.56598781807462	0.83373265330608	2.73234084673583	1.13542831801361	1.75263736587933	-0.411790194358485	Not allergic
3.82109806041144	2.49636335374212	0.925468606043622	2.86099615553916	1.21457138046826	1.02598636133297	0.0586613782673039	Not allergic
2.35329103992684	0.373863667767801	-0.681514938180601	-0.527835864405229	-0.329185493534834	-1.22485278175542	-2.88156404790248	Not allergic
4.04734641642818	2.65117828739365	0.403711972263165	2.56880146701315	0.504067196962776	0.352609892802579	-3.14134198484972	Not allergic
3.41767389533484	2.46591392443268	0.770217428695735	2.36664043491934	1.02004119208805	0.898698003351956	0.231154973996215	Not allergic
3.64642787733712	2.32433993113307	0.375520338724218	2.89600646419081	0.607850859293833	0.901358641035235	0.996191226358952	Not allergic
3.92705600158674	2.69616930190062	0.156515167935004	2.61385533909969	0.193777107370622	0.4661738675614	-0.810985060220234	Not allergic
3.89281847323743	2.83685634731333	0.332394290231647	2.44880371132022	0.496145191601211	0.908655134756603	0.154873789748821	Not allergic
3.74811850470504	2.54410845596058	0.146080805806367	2.02334973968953	0.383079271197121	0.515019776000111	-3.02733258545902	Not allergic
4.668386833836	3.64883265384463	0.859205750632085	3.69760316664171	0.869836992138204	1.33790222272769	-2.95377804984718	Not allergic
NA	NA	NA	NA	NA	NA	NA	Not allergic
NA	NA	NA	NA	NA	NA	NA	Not allergic
3.50959769245772	1.94195987125736	0.61454565055747	1.82875610839724	0.911345162682266	0.621575612090005	-0.129039746615079	Not allergic
4.26294171599794	2.83046445166405	-0.066973034161031	3.15408425838402	-0.202368676215898	0.729370280356214	-5.80990407986922	Food allergic
4.17031392353469	2.80352127705296	0.440096975260788	3.1283803636817	0.614194878178421	0.763930055700699	-2.59972718398839	Not allergic
NA	NA	NA	NA	NA	NA	NA	Food allergic
3.77122564519288	2.83989140783362	0.773471033323881	2.18031566852863	0.982572283051882	0.410989487253969	-3.9448878877347	Not allergic
3.7242060565889	2.20012292861087	0.843964095276679	1.47643193604001	1.12297356181879	0.489278850330844	-1.8285716388524	Not allergic
3.99915868302547	2.25522773736404	0.358095474507265	2.65680932639336	0.453956370468044	0.429347571478049	0.604879196188047	Not allergic
4.15961572116504	2.54437318952146	1.04731611708344	2.20539619850995	1.28264526902983	0.706030335190819	-0.506221306588123	Not allergic
NA	NA	NA	NA	NA	NA	NA	Not allergic
4.0633002179425	2.85815832078286	0.564373025743099	2.63213197604434	0.772937594871726	0.86099140298204	-0.167760856185509	Not allergic
2.40117679181149	0.842686386725214	-1.13452221094297	0.0234948223552423	-0.746627095439499	-2.65675212722608	-4.55801526285872	Not allergic
3.90609782617219	3.08320729304482	0.927799649479925	3.40366283992069	1.18968343584962	1.11932460011538	-3.1448812859335	Not allergic
4.41900053476663	3.69743101010782	1.51652318125044	3.64484532704853	1.85631722455565	1.96087601401892	-2.32196137658762	Not allergic
4.77282800375236	3.39035562160401	0.826365849291448	3.04693025089902	0.720934657649412	1.40806561312774	-3.40693143999755	Not allergic
3.29527059459182	2.14122190713193	-0.142253548850152	1.79989948257687	-0.0416867224563795	0.671839730585849	-2.03720791038777	Not allergic
4.23260227235773	2.8525436568306	0.985431085818368	3.1703669031464	1.1694367617483	1.01423859357139	-0.463431195087092	Not allergic
3.99633514608823	3.14693538499514	-0.107843907836266	2.73386556528488	-0.0360409419882895	0.870265599478635	-2.20350140547018	Food allergic
4.64120602511776	2.72504582054003	-0.752287179973799	3.53943215851344	-1.01288497823919	0.276189940133348	-4.41252567800357	Food allergic
3.57608652526381	2.10604616667237	0.0925417147753705	1.54245835572527	0.313922608341708	0.337930458612825	-0.363135036907397	Not allergic
4.6086497253636	3.66119597834797	1.88927113307805	3.37130753096345	2.19217634531688	2.19965465563611	1.29359115271075	Not allergic
3.87613821947729	2.73824084252628	0.00733672032700977	2.20436714171687	-0.0427970060722258	0.427878702945064	-2.79544117376553	Food allergic
4.46443640402979	3.27827107955773	0.35853540221247	3.09368704425222	0.334287709421063	1.18223350889808	-3.26804886857665	Not allergic
3.71182749704673	2.10167959552362	0.643647749920507	2.00285423119771	0.969316598491257	0.850842186123095	0.454713008770103	Not allergic
4.19192709766359	2.87772793841268	1.56584119693358	2.90153702698056	1.95367829870182	1.2913340750956	-2.11065938737322	Not allergic
3.99386601773421	2.77672198104479	0.335685141228603	2.69677554705339	0.464651896737705	0.450000391828691	-0.423146837598978	Not allergic
3.88635190427394	2.31491644834341	0.375188152055892	2.86073002832736	0.562764710584714	0.498584283353421	-2.59526901385921	Not allergic
2.70428893640633	2.16110275809195	0.445826196427473	1.50158531634395	0.889079810003095	1.26626455336028	-0.927643430585631	Food allergic
4.37117485401189	3.31512523618376	1.27382427111443	3.42192915233431	1.41030669359172	1.33026452490246	-2.61234725298691	Not allergic
NA	NA	NA	NA	NA	NA	NA	Not allergic
4.16484398495727	3.2945160311229	1.07455959461952	2.87646190736972	1.3078337762298	1.19439108592685	-2.66207456543339	Food allergic
2.48759353687179	1.01454178307395	-0.463392824844542	1.01532810251954	-0.0716800895397102	-0.418775844203875	-1.06066463551195	Not allergic
4.49663615115204	2.87412143369371	0.42872143770524	2.83961329122301	0.409817489407026	0.60142107029827	-2.6209125483357	Not allergic
4.54812339297713	3.00741615045252	1.38573880682818	2.90506314240317	1.61839737630306	1.23753077398408	0.210735853205808	Not allergic
3.42296272209901	2.33942017432772	0.628481344651526	1.85463335562969	0.939019622502068	0.468833444846956	-3.28198749777137	Not allergic
3.44558497985566	2.34041185427846	0.00598495437716974	1.89392425397301	0.189163182739455	0.272288395434414	-0.49414592328914	Not allergic
NA	NA	NA	NA	NA	NA	NA	Not allergic
NA	NA	NA	NA	NA	NA	NA	Not allergic
3.88640004319673	2.81057128939887	1.02129014634279	2.3154543280154	1.30220951583768	1.02736305207435	-0.922848864492951	Food allergic
3.87201455489123	2.70929642424347	1.01771303092695	2.26587207215048	1.28960803235679	1.16461944957615	-2.122907946239	Not allergic
4.32912284676913	2.88535514012908	1.67541443664947	3.42052025337115	2.04172896571574	1.46226618629135	1.09167652510432	Not allergic
3.91912373546828	2.30656097867524	0.44703025042568	2.273688375526	0.594834106578552	0.406313947741845	-0.133026205967079	Not allergic
3.50192603679696	1.88141100238065	0.912445950164342	2.20146736397424	1.29261897431302	0.913633685049579	-0.697669470717182	Not allergic
4.06784564674848	3.25276570047572	-0.545323939676929	2.77634702596046	-0.516564560003355	0.0733803789505439	-2.195436177477	Not allergic
4.45754006602838	3.22106191363399	1.51363612180898	3.38750665658138	1.80605849908512	1.72339061728612	1.76514528284675	Not allergic
3.60542784272477	2.48798449170271	-0.334918484319727	1.98892123832971	-0.182753762181248	-0.193999968759575	-4.07149898117404	Not allergic
3.79386924856315	2.20629535758174	-0.11091253295535	2.45188066296938	0.0860298871526896	0.0787707914386103	-0.175507576774967	Food allergic
4.14124661169096	3.17381665786464	1.29980292166658	2.75206721411068	1.49423060922898	1.55810798579665	0.643351395923702	Not allergic
3.72467360619108	2.592650498051	0.557434210023845	2.52157659647515	0.820732637341513	0.912833683161278	-2.6203829130193	Not allergic
3.84399051548432	2.58228038082339	0.111301274354768	2.27283723038172	0.123996580431518	0.344801239688258	-1.02503858921263	Not allergic
3.15570413452502	2.35846407203958	0.17038813591692	1.73899212404897	0.288253009436238	0.261198585327474	-4.80878075419999	Not allergic
3.83214213132552	1.97108901274443	0.818816239634454	2.28751399235035	1.2422979434956	0.972674467950977	-1.3093663946048	Not allergic
3.77880137053803	2.32295981151679	0.468579240285262	2.35885218750469	0.588930122016895	0.560777855330631	-0.194231851602237	Not allergic
3.18563282871102	1.48874015810929	-0.0116933920019907	1.49380984316884	0.192098275217621	-0.0840159949018905	-0.457423918639306	Food allergic
3.96380833674567	2.70869772474685	0.326052279796743	2.62650039165444	0.369821419102449	0.711761651297202	-2.61723175769514	Not allergic
4.11943977668429	2.83959791921141	0.367411084774229	2.82311054099152	0.548351382063743	0.963339075192123	-2.94096219618705	Not allergic
3.96545624050848	2.65823693374115	0.79569302875516	3.08878012349156	1.00273030208011	1.3721904925091	0.714248082379985	Not allergic
3.77785218555645	2.41968060347026	0.475135438956583	2.26326861045502	0.721698776710561	0.569096928113511	-3.23470187374317	Not allergic
3.65813585052239	2.22334078318276	1.01198890912501	2.92983437554888	1.33006667578247	1.11493878317003	1.06838288295565	Not allergic
3.70825252838111	2.23292013141943	1.1137040989066	2.58874332999811	1.42570748364592	1.11904494621172	-2.05985062306687	Food allergic
4.22001369478883	2.87806781836667	1.11281846802892	2.68287296443389	1.33717338973979	1.04742267311625	-2.94873180517319	Not allergic
NA	NA	NA	NA	NA	NA	NA	Not allergic
NA	NA	NA	NA	NA	NA	NA	Not allergic
3.83373479439152	2.71092759077652	1.19736499073274	3.18097464394921	1.4819653849031	1.29209046166175	0.631777765829113	Not allergic
3.95684871198625	3.0092138868362	-0.00986141430636144	2.30321889210095	-0.0510978819028664	0.825298802989214	-2.73177831946671	Food allergic
4.24602987696131	2.71892367008866	0.0402674728015017	2.68914073881538	-0.179324077726366	1.13486973748198	-2.58935618051863	Not allergic
3.08861728774727	1.29686917323132	0.117770857804456	-0.903096657748197	0.42602672834207	-0.524635036305554	-2.74007526792563	Food allergic
3.22933355172672	1.44865159873738	0.505855935295585	1.77525394949405	0.935162965704219	0.529001693640466	-0.579870425172706	Not allergic
4.07550266327861	2.84672320297072	0.198938231977194	2.53091151002586	0.239530075860097	0.595689962517698	-0.64740254454506	Not allergic
4.31350200622262	3.27889840196266	0.737739594108532	3.18243135996891	0.820052217300418	1.14103089592364	-2.30128004493983	Not allergic
3.78622955187014	2.47607627654811	0.268309709078802	2.33923230522499	0.478894921792975	0.801016975341985	0.591887301344086	Not allergic
4.19700643982959	2.61815116793464	0.103551941172503	2.72847622881521	0.202086356577297	0.523357708132524	0.461597143550114	Not allergic
2.73333710860908	1.14000707910945	-1.04817610849803	-0.923056165899883	-0.780970945629248	-1.18050956499147	-3.06231764539528	Not allergic
3.15173470925115	1.75247644613355	0.426783579396159	2.01402041782972	0.749847406114338	0.353659191124029	-0.194743733542571	Not allergic
NA	NA	NA	NA	NA	NA	NA	Not allergic
2.51191657533353	1.97224893209572	-0.258514570059009	0.740957483870105	0.074377985696784	-2.3228797433137	-Inf	Not allergic
4.36670784891888	3.25085119998965	0.76508223291817	3.19325852588711	0.864443431422001	1.18609686756894	-2.34934508885046	Not allergic
4.19800517386144	2.95119013871789	1.26448468566976	2.66243304760588	1.5449135351965	1.24993993032734	0.27623189363878	Not allergic
4.23074281023685	3.0638896294283	1.08619551865302	3.36320422941425	1.32940353500456	1.26312506745999	-2.69129649646231	Not allergic
3.66057763428888	2.26900277656427	0.947325260230069	1.96241749292001	1.30724652714536	0.617343795081856	-2.26007690489756	Not allergic
3.01174818144594	1.70337498632347	-0.288664207922301	1.90630693532944	-0.0678747575236934	-0.0177451377801302	-0.0949063513540104	Not allergic
3.85683983950097	2.24403355273337	0.657851968535499	2.17048830511758	0.903500119637962	0.579021866028124	-1.42646473465789	Food allergic
3.39416877208814	2.3647827827724	0.268852401679858	1.5892641230658	0.426529031139615	0.21931784261397	-3.20921169833392	Not allergic
3.98240213694584	2.71818632327596	1.01544127349466	2.0814172761305	1.2438268169028	0.979571625029067	-0.164702464617589	Food allergic
3.67388677345528	2.23207889128604	0.702334745333493	2.2036352516502	0.997367071320115	0.772338972461166	-1.67605822566458	Not allergic
3.4545517173109	2.13116829461066	0.143930199629899	1.59515294640915	0.464259161338176	0.0991459049051638	-0.810258062162486	Not allergic
4.2209878298392	2.98618065170582	0.613445368941412	3.12745954598192	0.633375572948425	1.09069798636806	-3.13048921685905	Not allergic
3.85319115688294	2.6440645582104	0.97637308904463	2.78821511669267	1.22049251934595	0.962522044020024	-1.46259194719101	Not allergic
4.33581053475669	3.29086571547007	0.601450937612046	2.72667618871693	0.823955594239985	1.15807755634023	-1.80199400386329	Not allergic
4.19321870175226	3.51229044482721	0.503075307505041	2.51572646891118	0.698026756043858	0.668607941207297	-3.22211137863144	Food allergic
3.27139893672015	1.93576194405492	0.240978282788619	1.91121427706465	0.494666546273247	0.132545619409722	-1.08240060108543	Not allergic
4.25018295990916	3.68303583840092	-0.0854960928854055	1.55078849112416	-0.045337308641951	-1.91669894119828	-3.69742566919919	Food allergic
4.26852663869404	2.70181621009565	-0.241875949759646	2.94014397937197	-0.4251768747323	0.143844467084213	-4.12759448487479	Not allergic
4.08571456401271	2.30156174955672	0.0717077295891395	2.80391761955963	0.147824914293743	0.528760213247818	0.322003061151454	Food allergic
3.80565440404483	2.61097122456553	0.681140386635328	2.51057918859787	0.949050270367613	0.543620427221739	-0.114536262134499	Not allergic
3.17995032253592	1.55796843410602	0.151679944358323	1.27757928075169	0.443396785683745	0.0385617460821643	-1.45570754949904	Not allergic
3.62386231178885	2.7811362131373	0.35694109851646	1.02059380864049	0.573884194066367	0.152101667749341	-4.74301634814263	Food allergic
4.12257213897022	2.45995116931756	0.201109371956819	3.09014445937329	0.254357371607042	0.596031141172284	0.609099534650114	Not allergic
4.06225209729967	2.95117607598456	0.778494256702257	3.05896178205824	1.00961166170477	0.66791900958378	-1.996862975093	Not allergic
4.38571597069663	2.84904135869719	0.364941888394716	3.23565640016565	0.46651442404301	1.27782518524757	1.44768309093144	Food allergic
4.32666372853305	2.44896284171184	0.23474210725624	2.91768061991619	0.545873566084747	0.623698758897196	0.490322851025181	Not allergic
4.41679742553503	3.3376881972424	1.20281433355772	3.14269345648774	1.33166051962847	1.31818884581596	0.25470539467249	Not allergic
4.53894501659203	3.36767524075972	0.324326055223342	3.09331586719365	0.298461762262009	0.723565855723231	-2.63125954948155	Not allergic
4.75433189873187	3.00628885624294	0.878486761866197	3.04830408778662	0.954954289845309	1.38829817713892	0.947002267521435	Food allergic
4.33824719831385	3.03104164545225	-0.666833034585234	3.06188984270071	-0.990877891896971	-0.649237458779725	-4.02201031933935	Food allergic
3.35121287955503	2.19682427500371	0.428483278952676	1.90484279705642	0.642329930739934	0.533545931665932	-0.671292190214139	Not allergic
4.43883170067717	3.12418199508117	1.01291092596222	3.30623923988517	1.11473203135154	1.09705173830922	-1.93489475192328	Not allergic
3.50200478762977	2.75992417686169	0.0437237324037815	2.01902987999828	0.246503764459419	0.374246712169173	-3.63597126636886	Not allergic
4.54036697915769	2.98958904249097	0.783915288026195	2.97310422952451	0.961547078506494	1.24264619464848	1.00143945854057	Food allergic
2.87371575810431	1.71508142804366	-0.486771507654046	1.15584805322012	-0.283258245353415	-0.540711662210128	-3.85489857272111	Food allergic
3.99465276379838	3.1101265962249	1.14033451785551	2.70278080887499	1.40123110053434	1.22234806047125	-2.37838467049028	Not allergic
3.35805631127407	2.29290677884098	0.22791996606195	1.97081376377341	0.483170501774829	0.46260362915766	-0.478532650158584	Not allergic
4.5390597099766	3.10563675474564	1.39902500648246	2.95578630146402	1.57149013755102	1.28733180700947	-2.30371052605632	Not allergic
NA	NA	NA	NA	NA	NA	NA	Not allergic
4.79761862570575	3.53353230463558	1.43692948896335	3.85330257698421	1.63117993240177	1.71727000123713	-1.8250904664595	Food allergic
NA	NA	NA	NA	NA	NA	NA	Not allergic
3.70994664915424	2.33838206722094	1.06259805858233	3.04524060834858	1.4124232831872	1.3426879729376	-1.3230222540462	Not allergic
4.48450273690807	3.05585851237472	1.27301941436895	3.08020962594686	1.46862560962351	1.39427639476026	0.192841527351813	Not allergic
4.41935063433745	3.18235693370452	1.09103915138337	3.66572282192648	1.27336471618569	1.28456693224707	-0.533863059417781	Not allergic
4.12301612632407	2.56576517843524	1.16426159890099	2.8593649205354	1.45876343029122	1.00300013994243	-1.75399356379454	Not allergic
4.3792393538131	2.8202203584319	0.90183567917977	2.71208783886118	1.112309386993	0.748980767203765	-0.158746044024874	Not allergic
4.52351440217316	2.99535845369205	1.00126561328027	2.58015334272859	1.15550065308503	1.21412002668579	0.450518648994391	Not allergic
3.97907590037688	2.92445466905115	0.606218527421331	2.58050474268683	0.644891373596268	0.693627015420783	-3.49269608438251	Not allergic
3.25749458765494	1.40431660545487	0.0921580351941702	0.793110970052109	0.451748513934982	-0.141945745638694	-2.98687775080006	Not allergic
4.30865137094685	2.82961015447596	0.591454873236405	2.19166128644664	0.700086199783701	0.353463282069581	-3.6127877907772	Not allergic
2.90293659972808	1.24707936164419	0.238645414155167	1.46467180608975	0.641554314989639	-0.02730958512788	-0.816127393174343	Not allergic
4.38042919694936	2.40566257451159	0.272377274239768	3.32987898681205	0.185090303607862	0.799862078627706	0.999890134694397	Not allergic
4.58112962351683	2.90171819844298	0.838577851377633	0.784476766483985	1.08767307302951	0.429047771599545	-3.58273094900136	Food allergic
4.11378629106894	2.78209043762859	0.491128849667164	2.45123765727524	0.656374165348442	1.01638512179996	0.69447809450094	Not allergic
4.55821717471936	3.17256885701321	-0.110669293426374	3.07365669308469	-0.159323733694651	0.260225286175913	-6.01483561532292	Not allergic
4.29851780296844	2.65531741500307	0.38691830793091	2.85970370844512	0.518057570088318	1.15522592821956	1.53779966645597	Not allergic
4.49433102324662	3.6305570130571	1.12686677787995	3.59147192390712	1.18285196136514	1.18298021370415	-1.21575038859026	Not allergic
2.41504188045142	0.711532284035946	-0.46562167604141	-0.715091587429403	-0.0661044078317985	-0.576322826514185	-3.95603623235161	Not allergic
NA	NA	NA	NA	NA	NA	NA	Not allergic
NA	NA	NA	NA	NA	NA	NA	Not allergic
NA	NA	NA	NA	NA	NA	NA	Not allergic
4.58788457694209	3.19368650093717	1.27103164678386	2.77850568245369	1.42807590312717	1.06935201852809	-1.91654700673062	Food allergic
4.23450658397512	2.5937845222872	0.338685784914533	3.39494054844111	0.412683592051318	1.47044610742701	-0.112019370034462	Not allergic
2.56983593712141	0.60922765523068	-0.37043250381372	0.023881649702499	0.0535747947850947	-0.405320333588501	-3.15446829668483	Not allergic
NA	NA	NA	NA	NA	NA	NA	Not allergic
3.3484641036272	2.32000350776401	0.184929735869249	1.60548284144189	0.332903232438759	0.0670014232027984	-4.95107356636342	Not allergic
3.98329977350328	2.70854940981014	-0.815452835358024	2.41919348346927	-1.56079404467975	-0.440234658799813	-1.76567011546177	Food allergic
4.86713614037142	3.18664226063804	0.691459306902301	3.57050771395506	0.938383910324537	1.21527784091316	-2.7558568440872	Food allergic
3.87330061769013	2.94917113326397	0.82205604951506	2.61139699984818	1.11530134834918	0.812013229545621	-1.87209292416448	Not allergic
2.73683070702222	1.27050464997153	0.0693173654997408	1.1457862268127	0.319991312071225	-0.110186564542835	-2.53593779327694	Not allergic
4.32185094254219	3.47318549182866	1.17316682538275	2.762843516597	1.45281970409416	1.49989932522268	-2.84405580062522	Food allergic
