# Supplementary material for: Maternal carriage of Prevotella during pregnancy associates with protection against food allergy in the offspring
Source: Nat Commun. 2020 Mar 24;11:1452. doi: 10.1038/s41467-020-14552-1 (PMC7093478; doi:10.1038/s41467-020-14552-1)
Supplement: Supplementary file 4 — Source Data [file 41467_2020_14552_MOESM4_ESM.zip › source_data/Supplementary_figure_7_raw_data.csv]

pcopri_expression	Food_allergy
0.000165112	Not allergic
0	Not allergic
0	Not allergic
0	Not allergic
0	Not allergic
0	Not allergic
0	Not allergic
1.8687037	Not allergic
0	Not allergic
7.4362602	Not allergic
0.010965026	Not allergic
0	Not allergic
0	Food allergic
0.000097800003	Not allergic
0	Not allergic
0	Food allergic
0	Not allergic
0	Not allergic
0	Not allergic
0	Not allergic
0.50044185	Not allergic
0	Not allergic
0	Food allergic
0	Not allergic
0	Not allergic
0	Not allergic
0	Food allergic
0	Not allergic
0	Not allergic
0.000077199998	Not allergic
0	Not allergic
0	Not allergic
0	Food allergic
0	Not allergic
41.659412	Not allergic
0.0000146	Food allergic
0	Not allergic
0	Not allergic
0	Not allergic
0	Not allergic
0	Not allergic
0	Not allergic
0	Not allergic
0	Food allergic
0	Not allergic
0	Not allergic
0	Food allergic
0	Not allergic
0	Not allergic
0	Not allergic
0	Food allergic
0.993918	Not allergic
13.31782	Not allergic
0	Not allergic
0	Not allergic
0.14574938	Food allergic
0	Not allergic
0	Not allergic
0.0000256	Not allergic
0.00014278101	Not allergic
0.90196365	Not allergic
0.017504036	Not allergic
0.005802705	Not allergic
0	Not allergic
0	Not allergic
0	Not allergic
0.010083228	Not allergic
0	Food allergic
10.114624	Not allergic
0	Not allergic
0	Not allergic
0.000110568	Food allergic
0	Food allergic
0	Not allergic
0	Not allergic
0	Not allergic
0.000076099997	Not allergic
0	Not allergic
0	Food allergic
0	Not allergic
0	Not allergic
6.2252111	Not allergic
2.2546854	Not allergic
0.001153367	Not allergic
0	Not allergic
0	Not allergic
0	Not allergic
0	Food allergic
0	Not allergic
51.924568	Not allergic
0	Not allergic
0	Food allergic
0	Food allergic
0.000324344	Not allergic
0	Not allergic
0	Not allergic
0	Not allergic
0.0000253	Not allergic
0.000091800001	Food allergic
21.488281	Not allergic
9.2088337	Not allergic
0	Food allergic
0	Not allergic
0	Food allergic
0	Not allergic
0	Food allergic
0	Not allergic
0.52895397	Not allergic
0	Not allergic
0	Not allergic
0	Not allergic
0	Not allergic
0.68366611	Not allergic
53.223522	Not allergic
0	Not allergic
0.00038235399	Not allergic
15.878355	Not allergic
0	Food allergic
0.00082045398	Not allergic
0	Food allergic
0	Not allergic
0	Not allergic
29.37241	Not allergic
0.13620837	Not allergic
0.0000588	Not allergic
0	Not allergic
0	Not allergic
0	Not allergic
0.000043200002	Not allergic
99.74733	Not allergic
0	Not allergic
0	Not allergic
0.000075399999	Not allergic
0.000180446	Food allergic
0	Not allergic
0	Not allergic
0	Not allergic
0.000068100002	Not allergic
6.5741601	Not allergic
0	Food allergic
0	Food allergic
1.1653501	Not allergic
0	Not allergic
0	Not allergic
0	Not allergic
0.41950297	Not allergic
0.000069399997	Not allergic
0	Not allergic
0	Not allergic
0	Not allergic
0	Not allergic
0	Not allergic
0	Food allergic
0	Food allergic
0	Not allergic
0.0000248	Food allergic
0.73501152	Not allergic
0	Not allergic
0	Not allergic
40.262714	Not allergic
0.000076999997	Not allergic
0	Not allergic
0.000098299999	Not allergic
0.73604959	Not allergic
0	Not allergic
0	Not allergic
2.3341925	Not allergic
0	Not allergic
0	Not allergic
0	Not allergic
0	Food allergic
0	Not allergic
0	Food allergic
0	Not allergic
0	Not allergic
0.037714679	Not allergic
0.000084300002	Not allergic
76.151215	Not allergic
0	Not allergic
0	Not allergic
0.80038315	Not allergic
0	Not allergic
0.00052726199	Not allergic
0	Not allergic
0	Food allergic
0	Food allergic
0	Not allergic
5.3436055	Not allergic
0	Food allergic
0	Not allergic
0	Not allergic
2.3284135	Not allergic
3.4279926	Not allergic
0	Not allergic
0	Food allergic
0	Not allergic
0.001383064	Food allergic
0	Not allergic
0.000048599999	Not allergic
0	Not allergic
0	Not allergic
0	Not allergic
0	Not allergic
0	Food allergic
0.000035599998	Not allergic
0	Not allergic
0.00042298099	Not allergic
0	Not allergic
26.106258	Not allergic
0.000054	Not allergic
0.00027729699	Not allergic
0	Food allergic
0	Not allergic
0.000018000001	Not allergic
0.41826773	Not allergic
0	Not allergic
0	Not allergic
0	Not allergic
0	Food allergic
0	Not allergic
0	Not allergic
0	Not allergic
0	Not allergic
0	Not allergic
0	Food allergic
0	Not allergic
2.7439954	Not allergic
0	Food allergic
0	Not allergic
0	Food allergic
0	Not allergic
3.3084698	Not allergic
0	Not allergic
0	Not allergic
0	Not allergic
0.0023953191	Not allergic
0	Not allergic
0	Not allergic
7.3941641	Not allergic
0	Not allergic
0	Not allergic
0	Not allergic
0	Not allergic
10.583552	Food allergic
0	Not allergic
0	Food allergic
1.2679267	Not allergic
0	Not allergic
0.000042700001	Not allergic
0	Not allergic
68.258293	Not allergic
1.8341199	Food allergic
0.0000132	Not allergic
0	Not allergic
0	Food allergic
0.29955187	Not allergic
0	Not allergic
0	Food allergic
0	Not allergic
0	Not allergic
0	Food allergic
0	Not allergic
0	Not allergic
0	Not allergic
0	Food allergic
0	Food allergic
0.21606576	Not allergic
0.000048400001	Not allergic
0.36839744	Not allergic
0.000055600001	Food allergic
0	Food allergic
0	Not allergic
0	Not allergic
0	Not allergic
0.000149297	Food allergic
0	Not allergic
0	Not allergic
0	Not allergic
0	Not allergic
0	Not allergic
0	Not allergic
0	Not allergic
0	Not allergic
8.0472832	Not allergic
0.61321515	Not allergic
0.0000032400001	Not allergic
0	Food allergic
0	Not allergic
0	Not allergic
0	Not allergic
0	Not allergic
0	Not allergic
0	Not allergic
0	Food allergic
0	Not allergic
0	Not allergic
0	Not allergic
0	Food allergic
0	Food allergic
0	Not allergic
0	Not allergic
0	Food allergic
